# Supplementary material for: Glutamate, Humic Acids and Their Combination Modulate the Phenolic Profile, Antioxidant Traits, and Enzyme-Inhibition Properties in Lettuce
Source: Plants (Basel). 2023 Apr 28;12(9):1822. doi: 10.3390/plants12091822 (PMC10181196; doi:10.3390/plants12091822)
Supplement: Supplementary file 1 [file plants-12-01822-s001.zip]

Archive with 2 entries (2 files):
- Supplementary Materials.xlsx
- Table S2.pdf
