# Supplementary material for: Glutamate, Humic Acids and Their Combination Modulate the Phenolic Profile, Antioxidant Traits, and Enzyme-Inhibition Properties in Lettuce
Source: Plants (Basel). 2023 Apr 28;12(9):1822. doi: 10.3390/plants12091822 (PMC10181196; doi:10.3390/plants12091822)
Supplement: Supplementary file 1 [file plants-12-01822-s001.zip › Supplementary Materials.xlsx]

## Sheet: Table Description
Table S1:	Metabolomics dataset of lettuce aerial part and roots extracts annotated by HPLC-QTOF-MS.
Table S3:	Pearson's correlation matrix between different classes of phenolics compounds and biological activities of lettuce aerial parts and roots extracts.

## Sheet: Dataset Tabel S1
			Leaves	Leaves	Leaves	Leaves	Leaves	Leaves	Leaves	Leaves	Leaves	Leaves	Leaves	Leaves	Roots	Roots	Roots	Roots	Roots	Roots	Roots	Roots	Roots	Roots	Roots	Roots
			Control	Control	Control	Humic acid	Humic acid	Humic acid	Glutamic acid	Glutamic acid	Glutamic acid	Humic acid + Glutamic acid	Humic acid + Glutamic acid	Humic acid + Glutamic acid	Control	Control	Control	Humic acid	Humic acid	Humic acid	Glutamic acid	Glutamic acid	Glutamic acid	Humic acid + Glutamic acid	Humic acid + Glutamic acid	Humic acid + Glutamic acid
Compound	Class	Subclass	Sample-LA_1-r001	Sample-LA_1-r002	Sample-LA_1-r003	Sample-LA_2-r001	Sample-LA_2-r002	Sample-LA_2-r003	Sample-LA_3-r001	Sample-LA_3-r002	Sample-LA_3-r003	Sample-LA_4-r001	Sample-LA_4-r002	Sample-LA_4-r003	Sample-LA_5-r001	Sample-LA_5-r002	Sample-LA_5-r003	Sample-LA_6-r001	Sample-LA_6-r002	Sample-LA_6-r003	Sample-LA_7-r001	Sample-LA_7-r002	Sample-LA_7-r003	Sample-LA_8-r001	Sample-LA_8-r002	Sample-LA_8-r003	Retention Time	Mass
Cyanidin	Flavonoids	Anthocyanins	132588	160374	149801	793070	360256	391913	1	314120	303161	871908	810750	823614	85638	82821.9	1	201213	212109	203460	103232	378903	701723	295022	478865	485630	2.04	287.06
Cyanidin 3,5-O-diglucoside	Flavonoids	Anthocyanins	536316	469096	500799	366569	390542	395010	461737	446146	455835	422603	390906	423530	783963	760922	748639	555100	584815	596399	509387	469146	472624	310988	296929	256453	25.06	611.17
Cyanidin 3-O-(6''-acetyl-galactoside)	Flavonoids	Anthocyanins	1	1	1	37632.1	45575.6	48668.4	1	1	18512.7	66410.1	64412.5	61427.2	1	1	1	1	1	1	116926	53610.2	1	33431	1	1	2.04	491.11
Cyanidin 3-O-(6''-acetyl-glucoside)	Flavonoids	Anthocyanins	1	1	1	37632.1	45575.6	48668.4	1	1	18512.7	66410.1	64412.5	61427.2	1	1	1	1	1	1	116926	53610.2	1	33431	1	1	2.04	491.11
Cyanidin 3-O-(6''-dioxalyl-glucoside)	Flavonoids	Anthocyanins	71688.7	50800.5	47051.5	37545	42681	36102.4	31676.9	52911.1	38866.9	28923.3	1	1	1	1	1	30364.6	31370.2	42517.5	1	1	31827.7	1	1	26980.7	19.55	592.077
Cyanidin 3-O-(6''-malonyl-glucoside)	Flavonoids	Anthocyanins	1	1	1	1	1	1	31979.7	1	16532.5	1	1	1	1	1	1	1	1	1	1	1	1	1	1	1	7.73	535.121
Cyanidin 3-O-galactoside	Flavonoids	Anthocyanins	294798	268610	282019	237063	254255	156429	252038	185707	263463	57005.6	222672	82700.9	241961	242405	252185	311180	322419	321113	366817	352724	321747	842734	1.02617e+06	858986	19.0087	449.115
Cyanidin 3-O-glucoside	Flavonoids	Anthocyanins	294798	268610	282019	237063	254255	156429	252038	185707	263463	57005.6	222672	82700.9	241961	242405	252185	311180	322419	321113	366817	352724	321747	842734	1.02617e+06	858986	19.0087	449.115
Cyanidin 3-O-glucosyl-rutinoside	Flavonoids	Anthocyanins	1.0841e+06	1.02139e+06	986933	872562	61073.7	842338	1.07263e+06	1.1082e+06	1.16992e+06	42958.1	979243	947015	1.22158e+06	40450.8	1.23789e+06	1.02814e+06	1069296	1.07385e+06	996076	928061	958072	648585	611939	622504	26.51	757.209
Cyanidin 3-O-sophoroside	Flavonoids	Anthocyanins	536316	469096	500799	366569	390542	395010	461737	446146	455835	422603	390906	423530	783963	760922	748639	555100	584815	596399	509387	469146	472624	310988	296929	256453	25.06	611.17
Cyanidin 3-O-xylosyl-rutinoside	Flavonoids	Anthocyanins	1	16617.1	1	155844	93684.6	96129.7	60788.1	53311	50864.4	118211	80899.3	121094	1	1	1	1	16009.7	1	16890.1	1	1	1	1	1	2.17	727.197
Delphinidin 3-O-arabinoside	Flavonoids	Anthocyanins	10915.4	1	22909	34644.5	64824.3	41395.4	43742.6	6577.21	11088.8	11080.8	10245.6	17651.2	21920.9	5778.02	10936.9	18002.3	17046.5	11934.2	17171.2	11416.8	42099.3	52811.2	94391.4	53162.1	4.22087	435.085
Delphinidin 3-O-galactoside	Flavonoids	Anthocyanins	806582	66944.3	759002	149804	371193	1	180174	143489	159495	171237	187120	191181	385268	324727	317390	1.06556e+06	1.04413e+06	1.0626e+06	1	651072	1.16072e+06	879282	1	1	1.965	465.091
Delphinidin 3-O-glucoside	Flavonoids	Anthocyanins	806582	66944.3	759002	149804	371193	1	180174	143489	159495	171237	187120	191181	385268	324727	317390	1.06556e+06	1.04413e+06	1.0626e+06	1	651072	1.16072e+06	879282	1	1	1.965	465.091
Delphinidin 3-O-rutinoside	Flavonoids	Anthocyanins	536316	469096	500799	366569	390542	395010	461737	446146	455835	422603	390906	423530	783963	760922	748639	555100	584815	596399	509387	469146	472624	310988	296929	256453	25.06	611.17
Delphinidin 3-O-xyloside	Flavonoids	Anthocyanins	10915.4	1	22909	34644.5	64824.3	41395.4	43742.6	6577.21	11088.8	11080.8	10245.6	17651.2	21920.9	5778.02	10936.9	18002.3	17046.5	11934.2	17171.2	11416.8	42099.3	52811.2	94391.4	53162.1	4.22087	435.085
Malvidin 3-O-(6''-acetyl-galactoside)	Flavonoids	Anthocyanins	1.01838e+06	665242	1004723	800183	774676	768281	865700	863648	846808	801186	824348	842415	1.12768e+06	1.06171e+06	1.13626e+06	1.08414e+06	1.07098e+06	1.10156e+06	984988	941627	934823	700352	650159	585570	24.23	535.153
Malvidin 3-O-(6''-acetyl-glucoside)	Flavonoids	Anthocyanins	1.01838e+06	665242	1004723	800183	774676	768281	865700	863648	846808	801186	824348	842415	1.12768e+06	1.06171e+06	1.13626e+06	1.08414e+06	1.07098e+06	1.10156e+06	984988	941627	934823	700352	650159	585570	24.23	535.153
Malvidin 3-O-arabinoside	Flavonoids	Anthocyanins	233282	204833	232763	239890	16566.4	19295.7	164784	24331.3	168681	11184.2	183387	17351.7	484485	481474	467855	167154	13627.1	127012	23488.4	1	75988.4	1	1	1	10.032	463.134
Malvidin 3-O-galactoside	Flavonoids	Anthocyanins	417882	525528	478587	1.00606e+06	916762	836358	1.12068e+06	1.23267e+06	977237	350781	316154	381315	782668	741388	618108	746493	844887	817291	748914	645512	731201	448160	458297	419250	7.74	528.111
Pelargonidin	Flavonoids	Anthocyanins	68321.3	35134.8	11509.4	62172	40159.6	28487.5	20879.3	19433.5	29882.6	26223.9	18613.7	25478	11683.3	36271	22821.1	34473.1	40224.4	40870.1	124744	117554	143299	1	282481	240108	5.48652	271.066
Pelargonidin 3-O-arabinoside	Flavonoids	Anthocyanins	1	1	1	30435.9	36313.6	19410.3	38941.2	37531.5	25578.9	33054.5	39185.9	50389.4	22557.8	1	1	11047	18254.7	15949.3	120985	118815	109800	53237.5	50860.5	46212.1	3.67368	403.1
Pelargonidin 3-O-galactoside	Flavonoids	Anthocyanins	1	1	39700.5	1	1	40904.8	91278	76953.7	72743.9	1	58680.2	56777.9	40566.3	63929	1	78420	1	91543.2	82051.9	85523.4	84562.9	75908.1	72157.4	74813.6	4.59117	433.127
Pelargonidin 3-O-glucoside	Flavonoids	Anthocyanins	1	1	39700.5	1	1	40904.8	91278	76953.7	72743.9	1	58680.2	56777.9	40566.3	63929	1	78420	1	91543.2	82051.9	85523.4	84562.9	75908.1	72157.4	74813.6	4.59117	433.127
Pelargonidin 3-O-glucosyl-rutinoside	Flavonoids	Anthocyanins	31373.4	1	16909.1	10689.2	1	1	18357.2	12547.2	23937.6	1	23914.2	1	14854.9	1	28730.4	10915.7	23440.5	28483.1	21639.5	17987.1	17335.5	20913.9	1	1	25.71	741.231
Pelargonidin 3-O-rutinoside	Flavonoids	Anthocyanins	1	45574.9	1	1	1	1	39452	59810.9	61712.8	1	1	1	182033	202269	175293	51940.1	79865.1	70980.3	1	1	1	1	1	1	5.74	579.182
Peonidin	Flavonoids	Anthocyanins	1.08881e+06	959009	1116758	1	1.05877e+06	1.10254e+06	1104114	919386	936395	973129	838369	842755	1.71472e+06	1.31199e+06	1.41581e+06	911027	829935	953126	1.16245e+06	1.07846e+06	1.06855e+06	1	1.09185e+06	638595	2.17	301.064
Peonidin 3-O-(6''-p-coumaroyl-glucoside)	Flavonoids	Anthocyanins	1.83172e+06	1.66351e+06	1.86012e+06	1.46402e+06	1.45886e+06	1.42811e+06	1.6375e+06	1.64074e+06	1.67782e+06	1.51732e+06	1.51439e+06	1.47914e+06	2.35396e+06	2.38635e+06	2.35259e+06	1.91855e+06	2013937	2.0053e+06	1.66741e+06	1.60129e+06	1.55807e+06	1.01621e+06	1.00755e+06	971854	25.06	609.172
Peonidin 3-O-arabinoside	Flavonoids	Anthocyanins	294798	268610	282019	237063	254255	156429	252038	185707	263463	57005.6	222672	82700.9	241961	242405	252185	311180	322419	321113	366817	352724	321747	842734	1.02617e+06	858986	19.0087	449.115
Peonidin 3-O-galactoside	Flavonoids	Anthocyanins	233282	204833	232763	239890	16566.4	19295.7	164784	24331.3	168681	11184.2	183387	17351.7	484485	481474	467855	167154	13627.1	127012	23488.4	1	75988.4	1	1	1	10.032	463.134
Peonidin 3-O-glucoside	Flavonoids	Anthocyanins	233282	204833	232763	239890	16566.4	19295.7	164784	24331.3	168681	11184.2	183387	17351.7	484485	481474	467855	167154	13627.1	127012	23488.4	1	75988.4	1	1	1	10.032	463.134
Peonidin 3-O-rutinoside	Flavonoids	Anthocyanins	1.83172e+06	1.66351e+06	1.86012e+06	1.46402e+06	1.45886e+06	1.42529e+06	1.6375e+06	1.64074e+06	1.67782e+06	1.51732e+06	1410051	1.38477e+06	2.35396e+06	2.38635e+06	2.35259e+06	1.91855e+06	2013937	2.0053e+06	1.66741e+06	1.60129e+06	1.55807e+06	1.01621e+06	1.00755e+06	971854	25.06	609.172
Petunidin 3-O-(6''-acetyl-galactoside)	Flavonoids	Anthocyanins	1	1	1	59147.3	64393.5	74455.7	166743	120960	115035	200138	117088	189509	1	1	1	96200.1	65627.1	89241.8	1	1	1	1	11224.9	17533.9	1.54	521.14
Petunidin 3-O-(6''-acetyl-glucoside)	Flavonoids	Anthocyanins	1	1	1	59147.3	64393.5	74455.7	166743	120960	115035	200138	117088	189509	1	1	1	96200.1	65627.1	89241.8	1	1	1	1	11224.9	17533.9	1.54	521.14
Petunidin 3-O-arabinoside	Flavonoids	Anthocyanins	294798	268610	282019	237063	254255	156429	252038	185707	263463	57005.6	222672	82700.9	241961	242405	252185	311180	322419	321113	366817	352724	321747	842734	1.02617e+06	858986	19.0087	449.115
Petunidin 3-O-rhamnoside	Flavonoids	Anthocyanins	107134	115426	114151	1	224915	214899	183698	190833	189354	97009.7	1	232339	132621	192574	187901	446161	113502	208140	97429.5	68050.8	127204	121827	134269	151974	6.20545	447.138
Pigment A	Flavonoids	Anthocyanins	1.83172e+06	1.66351e+06	1.86012e+06	1.46402e+06	1.45886e+06	1.42811e+06	1.6375e+06	1.64074e+06	1.67782e+06	1.51732e+06	1.51439e+06	1.47914e+06	2.35396e+06	2.38635e+06	2.35259e+06	1.91855e+06	2013937	2.0053e+06	1.66741e+06	1.60129e+06	1.55807e+06	1.01621e+06	1.00755e+06	971854	25.06	609.172
Malvidin 3-O-glucoside	Flavonoids	Anthocyanins	1	1	1	1	1	1	11149.8	1	1	21016.1	1	21942.8	1	38372.8	46692.6	1	1	1	1	1	1	1	1	1	12.63	493.126
Malvidin 3-O-(6''-caffeoyl-glucoside)	Flavonoids	Anthocyanins	51168.3	46828.8	53143	25129.5	17779.2	11936.3	1	1	1	48103.1	36983	35685	21264.2	21790.8	1	1	1	1	1	1	1	1	1	1	18.9282	655.177
Peonidin 3-O-(6''-acetyl-galactoside)	Flavonoids	Anthocyanins	1	23196.2	1	1	52846.5	1	1	1	1	15504.9	1	1	84068	100065	46063.6	1	1	1	1	5476.84	22864.8	1	1	1	5.01	505.141
Peonidin 3-O-(6''-acetyl-glucoside)	Flavonoids	Anthocyanins	1	23196.2	1	1	52846.5	1	1	1	1	15504.9	1	1	84068	100065	46063.6	1	1	1	1	5476.84	22864.8	1	1	1	5.01	505.141
Petunidin 3-O-galactoside	Flavonoids	Anthocyanins	1	1	1	1	1	1	1	1	1	1	1	1	121830	121906	112820	1	1	1	1	1	1	1	26843.3	66121.2	4.49	479.127
Petunidin 3-O-glucoside	Flavonoids	Anthocyanins	1	1	1	1	1	1	1	1	1	1	1	1	121830	121906	112820	1	1	1	1	1	1	1	26843.3	66121.2	4.49	479.127
Delphinidin 3-O-(6''-acetyl-galactoside)	Flavonoids	Anthocyanins	1	1	1	51938.4	58633.3	19217	1	1	1	127208	161703	169183	1	1	1	1	1	1	90471.9	70415.6	95472.9	325757	324696	301460	5.105	507.109
Delphinidin 3-O-(6''-acetyl-glucoside)	Flavonoids	Anthocyanins	1	1	1	51938.4	58633.3	19217	1	1	1	127208	161703	169183	1	1	1	1	1	1	90471.9	70415.6	95472.9	325757	324696	301460	5.105	507.109
Malvidin 3,5-O-diglucoside	Flavonoids	Anthocyanins	51168.3	46828.8	53143	25129.5	17779.2	11936.3	1	1	1	48103.1	36983	35685	1	1	1	1	1	1	1	1	1	1	1	1	22.21	655.177
Cyanidin 3-O-arabinoside	Flavonoids	Anthocyanins	1	1	17055.7	43352.2	40493.4	43413.7	1	1	1	1	1	1	1	1	1	21623.5	21904.2	6943.61	16591.7	18405.5	1	12428.2	16603.5	11665.8	6.145	419.094
Cyanidin 3-O-xyloside	Flavonoids	Anthocyanins	1	1	17055.7	43352.2	40493.4	43413.7	1	1	1	1	1	1	1	1	1	21623.5	21904.2	6943.61	16591.7	18405.5	1	12428.2	16603.5	11665.8	6.145	419.094
Cyanidin 3-O-(6''-succinyl-glucoside)	Flavonoids	Anthocyanins	1	1	1	1	1	1	1	1	1	1	1	1	1	1	1	1	1	1	19538.5	53163.7	97724.1	37702.9	11065.8	1	2.54	549.119
Butein	Flavonoids	Chalcones	259275	213249	126214	121400	118812	110390	415493	273710	273450	217046	232699	247900	253557	92515.5	167773	257566	261196	273250	89992.6	83155.4	86606.8	50841.5	48385.1	40497.6	1.52	272.072
Xanthohumol	Flavonoids	Chalcones	1.87597e+06	2.44619e+06	1	1	1	1	1	1	2.65065e+06	3.92523e+06	1	3.12012e+06	1.66745e+06	3.35752e+06	1	3.29051e+06	1	2.99074e+06	211523	2.17219e+06	493431	962460	747623	2962820	3.32333	354.146
3-Hydroxyphloretin 2'-O-glucoside	Flavonoids	Dihydrochalcones	1	19927.9	1	1	13387.7	1	260368	239828	206715	112166	1	108393	1	1	1	34083.7	1	12620.2	1	401891	1	184742	165600	174739	4.43538	452.124
3-Hydroxyphloretin 2'-O-xylosyl-glucoside	Flavonoids	Dihydrochalcones	12172.3	12450.1	1	1	1	1	17647.7	13769.2	15107.8	1	1	1	626636	612744	561902	37421.9	72030.3	1	1	1	1	1	1	1	2.835	584.186
Phloretin	Flavonoids	Dihydrochalcones	233892	256793	258140	965822	775337	817354	362918	270566	271872	789611	670338	660909	300370	294491	296325	342613	382482	332468	917071	819688	679248	446092	607006	255019	2.84333	274.086
Phloretin 2'-O-xylosyl-glucoside	Flavonoids	Dihydrochalcones	163262	354352	171182	254702	145969	136862	164031	135193	130674	133960	108934	132147	262303	169234	161057	143326	175501	148930	80781.2	67728.8	63668	24612.5	17347.3	30794.3	2.21	568.181
Phloridzin	Flavonoids	Dihydrochalcones	380642	346376	369316	421541	411560	434574	317550	305816	294351	357198	356272	350444	439022	436314	534046	357968	351945	376513	698843	685378	698130	1660173	1.81645e+06	1.65968e+06	6.07	436.134
Dihydroquercetin	Flavonoids	Dihydroflavonols	96146	94688	95917.5	1	1	71885.1	1	16078.6	22150.3	49136.4	67023.9	59935.2	1	1	1	1	1	1	663095	534986	670407	895718	840627	916946	2.35	304.064
Dihydroquercetin 3-O-rhamnoside	Flavonoids	Dihydroflavonols	656791	566654	88081.9	639191	39570	31420.1	167915	145074	133282	863713	93578.4	430205	299328	281466	292397	1.04874e+06	612861	667067	28104.5	1.00165e+06	47504.7	1	848717	865481	14.453	450.114
Dihydromyricetin 3-O-rhamnoside	Flavonoids	Dihydroflavonols	1	1	1	18450.4	28280.4	19279.8	1	1	1	23396.5	1	1	33862.4	63032.2	46995	1	1	35026.1	1	136523	129787	1	21381.2	17086.4	4.3075	466.117
(+)-Catechin	Flavonoids	Flavanols	4.39106e+06	3.88935e+06	1.58061e+06	2.14348e+06	3.43721e+06	3245583	9520993	8599862	8978290	8336636	7948897	8.08046e+06	7633765	922689	5.54274e+06	4702691	1.80545e+06	4889666	7.82708e+06	7.24707e+06	7.50817e+06	9858396	10059783	8096148	2.02	290.076
(+)-Catechin 3-O-gallate	Flavonoids	Flavanols	75121.2	72412.9	85565.4	118133	119518	142335	110604	86390.4	106779	95773.1	86910.9	95400.3	195062	148248	140518	48269.4	68021.6	69642.2	240015	249636	238390	282824	263500	273630	2.41	442.089
(+)-Catechin 3-O-glucose	Flavonoids	Flavanols	1	19927.9	1	1	13387.7	1	260368	239828	206715	112166	1	108393	1	1	1	34083.7	1	12620.2	1	401891	1	184742	165600	174739	4.43538	452.124
(+)-Gallocatechin	Flavonoids	Flavanols	604845	706200	1.04303e+06	458193	657444	209449	1.6151e+06	453698	403313	424972	372572	403392	487246	426749	1.29477e+06	988447	830018	299845	1	881679	241159	448194	1236135	1.29018e+06	1.63	306.069
(-)-Epicatechin	Flavonoids	Flavanols	4.39106e+06	3.88935e+06	1.58061e+06	2.14348e+06	3.43721e+06	3245583	9520993	8599862	8978290	8336636	7948897	8.08046e+06	7633765	922689	5.54274e+06	4702691	1.80545e+06	4889666	7.82708e+06	7.24707e+06	7.50817e+06	9858396	10059783	8096148	2.02	290.076
(-)-Epicatechin 3-O-gallate	Flavonoids	Flavanols	75121.2	72412.9	85565.4	118133	119518	142335	110604	86390.4	106779	95773.1	86910.9	95400.3	195062	148248	140518	48269.4	68021.6	69642.2	240015	249636	238390	282824	263500	273630	2.41	442.089
(-)-Epigallocatechin	Flavonoids	Flavanols	604845	706200	1.04303e+06	458193	657444	209449	1.6151e+06	453698	403313	424972	372572	403392	487246	426749	1.29477e+06	988447	830018	299845	1	881679	241159	448194	1236135	1.29018e+06	1.63	306.069
Theaflavin	Flavonoids	Flavanols	20563.7	29200.3	38293.3	1	28432	1	1	1	10817.7	16685.9	16669.1	5863.76	10858.2	1	1	1	1	1	1	1	1	1	1	1	10.25	564.143
(+)-Gallocatechin 3-O-gallate	Flavonoids	Flavanols	59137.1	52485.9	66012.1	1	79880.5	1	1	1	1	1	64442.1	73597.1	152652	153157	142243	1	11466.9	21255.6	97637.9	100206	24135.9	80226.2	75835.9	68952.2	8.24706	458.08
(-)-Epigallocatechin 3-O-gallate	Flavonoids	Flavanols	59137.1	52485.9	66012.1	1	79880.5	1	1	1	1	1	64442.1	73597.1	152652	153157	142243	1	11466.9	21255.6	97637.9	100206	24135.9	80226.2	75835.9	68952.2	8.24706	458.08
6-Geranylnaringenin	Flavonoids	Flavanones	776737	968755	935631	693677	879577	702555	543286	605641	717547	991143	831913	727937	792533	859008	672949	814715	700950	696231	576449	518008	392124	351224	290352	301272	17.99	408.194
6-Prenylnaringenin	Flavonoids	Flavanones	1.10465e+06	266603	1.04687e+06	705995	501223	500365	511887	448074	981392	1.19514e+06	1.16743e+06	1.15706e+06	2.15287e+06	1.99763e+06	1954507	552642	1.10685e+06	1.18591e+06	929508	824444	1.00186e+06	1	351892	416752	8.01261	340.135
8-Prenylnaringenin	Flavonoids	Flavanones	1.10465e+06	266603	1.04687e+06	705995	501223	500365	511887	448074	981392	1.19514e+06	1.16743e+06	1.15706e+06	2.15287e+06	1.99763e+06	1954507	552642	1.10685e+06	1.18591e+06	929508	824444	1.00186e+06	1	351892	416752	8.01261	340.135
Didymin	Flavonoids	Flavanones	25761.8	19102	19246.5	16886.1	20717.1	17757.7	17779.9	24584.2	26147.5	26124.5	35122.2	22024.3	1	30860.6	29753.7	26036.2	32932.9	28368	33094	25434.1	24076	33167.5	12016.8	24812.7	16.6096	594.184
Eriocitrin	Flavonoids	Flavanones	66439.3	80227	64911.7	273410	252763	257213	125096	133326	116287	254867	235056	239368	257976	255542	259386	45750.9	61772.9	59985.9	1	1	1	28591.9	19469	35178.7	13.41	596.188
Eriodictyol	Flavonoids	Flavanones	29715.4	16760.1	23967	44495.1	84528.8	51979.1	29809.9	1	36534.6	116641	108458	116785	32934.2	37816.3	31621.1	50601.6	54985.9	13031.4	112255	100584	93531.1	241696	235087	240918	5.82087	288.062
Eriodictyol 7-O-glucoside	Flavonoids	Flavanones	656791	566654	88081.9	639191	39570	31420.1	167915	145074	133282	863713	93578.4	430205	299328	281466	292397	1.04874e+06	612861	667067	28104.5	1.00165e+06	47504.7	1	848717	865481	14.453	450.114
Hesperetin	Flavonoids	Flavanones	264182	344181	301212	486099	543990	568136	131826	103593	93043.9	174512	111100	114749	138338	114784	111985	210185	200389	203528	152125	155203	89172.3	69173.7	68196.8	1	3.59	302.079
Hesperidin	Flavonoids	Flavanones	718385	119530	1	621449	572109	525375	651458	552918	555569	107371	101390	114147	860960	932448	1.04512e+06	171940	162969	160587	584337	624558	643455	412371	459089	407203	18.3709	610.173
Isoxanthohumol	Flavonoids	Flavanones	1.87597e+06	2.44619e+06	1	1	1	1	1	1	2.65065e+06	3.92523e+06	1	3.12012e+06	1.66745e+06	3.35752e+06	1	3.29051e+06	1	2.99074e+06	211523	2.17219e+06	493431	962460	747623	2962820	3.32333	354.146
Naringenin	Flavonoids	Flavanones	259275	213249	126214	121400	118812	110390	415493	273710	273450	217046	232699	247900	253557	92515.5	167773	257566	261196	273250	89992.6	83155.4	86606.8	50841.5	48385.1	40497.6	1.52	272.072
Naringenin 7-O-glucoside	Flavonoids	Flavanones	154209	60730.1	81981.6	103177	96045.9	69403.9	148404	19799.4	122897	85737.2	40116.4	82002.6	646176	589062	603908	122941	106051	125300	51501.5	43974	45889.9	13952.7	1	12823.5	7.48913	434.121
Naringin	Flavonoids	Flavanones	53929	40013.4	48042	1	32767.5	21415.2	94927.1	69468.5	65199.6	27333.2	25896	36485.2	182559	195151	169807	72916.4	57568.5	56538.2	36860.9	1	1	190886	184905	186590	8.45	580.177
Naringin 4'-O-glucoside	Flavonoids	Flavanones	154209	60730.1	81981.6	103177	96045.9	69403.9	148404	19799.4	122897	85737.2	40116.4	82002.6	646176	589062	603908	122941	106051	125300	51501.5	43974	45889.9	13952.7	1	12823.5	7.48913	434.121
Naringin 6'-malonate	Flavonoids	Flavanones	38254.4	49350.6	29527.8	1	1	1	51301	43315	37648.3	28311.8	5555.46	32051	87110.9	75317.5	79036.7	51464.1	55526.3	42832.3	31257.1	29252.2	36563.2	83678.6	90164.4	68433.9	5.88	666.182
Narirutin	Flavonoids	Flavanones	53929	40013.4	48042	1	32767.5	21415.2	94927.1	69468.5	65199.6	27333.2	25896	36485.2	182559	195151	169807	72916.4	57568.5	56538.2	36860.9	1	1	190886	184905	186590	8.45	580.177
Neoeriocitrin	Flavonoids	Flavanones	66439.3	80227	64911.7	273410	252763	257213	125096	133326	116287	254867	235056	239368	257976	255542	259386	45750.9	61772.9	59985.9	1	1	1	28591.9	19469	35178.7	13.41	596.188
Neohesperidin	Flavonoids	Flavanones	718385	119530	1	621449	572109	525375	651458	552918	555569	107371	101390	114147	860960	932448	1.04512e+06	171940	162969	160587	584337	624558	643455	412371	459089	407203	18.3709	610.173
Pinocembrin	Flavonoids	Flavanones	69285.1	254832	204986	610408	605572	588745	780227	802541	708270	652451	636503	612582	127427	247043	222794	72709.2	82092.3	76735.9	667686	541098	606530	755871	342595	756707	5.06083	256.074
Poncirin	Flavonoids	Flavanones	25761.8	19102	19246.5	16886.1	20717.1	17757.7	17779.9	24584.2	26147.5	26124.5	35122.2	22024.3	1	30860.6	29753.7	26036.2	32932.9	28368	33094	25434.1	24076	33167.5	12016.8	24812.7	16.6096	594.184
Sakuranetin	Flavonoids	Flavanones	137401	251949	1	526531	236461	586393	365066	291627	327155	689127	567860	719037	219442	203806	210763	1	1	181287	691592	668331	625133	646535	623860	516483	6.19619	286.092
Narirutin 4'-O-glucoside	Flavonoids	Flavanones	1	1	1	1	1	1	1	1	1	1	1	1	1	1	1	1	22883.7	15805	10599.4	1	1	1	1	1	23.2	742.224
5,6-Dihydroxy-7,8,3',4'-tetramethoxyflavone	Flavonoids	Flavones	107160	125513	93513.5	1	1	1	1	121917	106717	1	1	1	1	230309	231619	130541	1	115871	1	1	1	21757.4	52272.4	36300.8	6.795	374.099
6-Hydroxyluteolin	Flavonoids	Flavones	481579	326648	857245	768767	739849	1	1.32143e+06	1.21001e+06	1.43886e+06	1.05914e+06	726683	645363	777909	621178	845056	904620	469252	986290	1.32947e+06	1.5413e+06	1.46777e+06	1	1.2048e+06	1.32474e+06	7.34	302.041
6-Hydroxyluteolin 7-O-rhamnoside	Flavonoids	Flavones	14076.6	43196.6	18957.4	17443.7	21652.3	87975.4	65387.5	19019.5	54935.6	1.73827e+06	22812.9	19131	65902.9	1.96305e+06	43681.3	1.18326e+06	1.67893e+06	1.17261e+06	19733	59057.8	88858.3	1	10902.4	55467.7	10.6804	448.111
7,3',4'-Trihydroxyflavone	Flavonoids	Flavones	581399	482463	516495	481484	441100	468198	422795	412209	404695	438701	362494	439917	413232	425102	453101	468801	513946	513617	469431	458171	466457	497994	525009	483641	8.1275	270.052
Apigenin	Flavonoids	Flavones	581399	482463	516495	481484	441100	468198	422795	412209	404695	438701	362494	439917	413232	425102	453101	468801	513946	513617	469431	458171	466457	497994	525009	483641	8.1275	270.052
Apigenin 6,8-C-arabinoside-C-glucoside	Flavonoids	Flavones	64025.4	52847.3	51391.4	36600.6	1	43897.9	37205.4	29963.9	5768.22	33717.3	16669.1	5863.76	17383.7	10811.3	10484.7	1	1	1	50645.6	172515	27030.3	144741	200336	1	10.3816	564.147
Apigenin 6,8-C-galactoside-C-arabinoside	Flavonoids	Flavones	64025.4	52847.3	51391.4	36600.6	1	43897.9	37205.4	29963.9	5768.22	33717.3	16669.1	5863.76	17383.7	10811.3	10484.7	1	1	1	50645.6	172515	27030.3	144741	200336	1	10.3816	564.147
Apigenin 6,8-di-C-glucoside	Flavonoids	Flavones	1	1	1	1	1	1	22260.4	11314.7	12092.3	1	1	1	1	1	1	1	1	1	1	1	1	1	1	1	1.47	594.174
Apigenin 6-C-glucoside	Flavonoids	Flavones	535386	419189	465926	266086	283037	293115	508746	507970	514337	296531	279536	298882	639211	610852	587789	506218	525352	487400	1	152584	100516	122435	111297	1	10.29	432.107
Apigenin 7-O-apiosyl-glucoside	Flavonoids	Flavones	64025.4	52847.3	51391.4	36600.6	1	43897.9	37205.4	29963.9	5768.22	33717.3	16669.1	5863.76	17383.7	10811.3	10484.7	1	1	1	50645.6	172515	27030.3	144741	200336	1	10.3816	564.147
Apigenin 7-O-glucoside	Flavonoids	Flavones	1157603	891968	1.07957e+06	530165	544607	562440	860534	636240	609798	325308	471987	328248	374507	370769	354524	323199	742768	297720	653047	715373	623806	1.06865e+06	1.00372e+06	1.0171e+06	8.46125	420.139
Apigenin 7-O-glucuronide	Flavonoids	Flavones	17513.3	1	1	18851.8	12651.8	13483.4	27164.8	11677.9	12250.9	23472.8	18592	1	1	1	1	24829.6	1	1	23672	55274.7	1	63173.4	47873.6	61264.8	8.46	446.085
Baicalein	Flavonoids	Flavones	581399	482463	516495	481484	441100	468198	422795	412209	404695	438701	362494	439917	413232	425102	453101	468801	513946	513617	469431	458171	466457	497994	525009	483641	8.1275	270.052
Chrysoeriol 7-O-(6''-malonyl-glucoside)	Flavonoids	Flavones	13347.8	17615.2	13924.5	1	19629.1	1	37679.6	33437.3	32168.8	1	1	1	79266.9	69136.7	65711.7	1	10870.6	5609	1	1	1	1	1	1	4.43	548.128
Chrysoeriol 7-O-apiosyl-glucoside	Flavonoids	Flavones	1	1	1	1	1	1	22260.4	11314.7	12092.3	1	1	1	1	1	1	1	1	1	1	1	1	1	1	1	1.47	594.174
Chrysoeriol 7-O-glucoside	Flavonoids	Flavones	1.12806e+06	1.00784e+06	1.13317e+06	69941.9	1138510	1.20444e+06	803443	766421	790032	830498	54504.9	71961.4	2123262	2.11465e+06	2.01287e+06	753074	779801	758620	92228.4	74702.4	89311.9	58849.1	47869.9	384215	9.82333	462.127
Cirsilineol	Flavonoids	Flavones	1	1	1	33354	120805	108845	1	35138.6	36864.3	83147.2	79389.1	32882.7	1	1	1	133791	138210	43776.1	419033	632572	393331	1.47747e+06	622211	1.23528e+06	6.70353	344.099
Cirsimaritin	Flavonoids	Flavones	324561	306985	306167	255389	257940	254682	387167	400193	407663	1	353093	389196	498534	449930	467849	414806	413842	364984	461045	457844	468324	444184	475184	418085	14.37	314.077
Eupatorin	Flavonoids	Flavones	1	1	1	33354	120805	108845	1	35138.6	36864.3	83147.2	79389.1	32882.7	1	1	1	133791	138210	43776.1	419033	632572	393331	1.47747e+06	622211	1.23528e+06	6.70353	344.099
Gardenin B	Flavonoids	Flavones	227546	149367	148190	45952.6	61848.8	1	1	128028	106955	71127.8	79116.5	1	125979	42210.7	108952	200282	1	1	121114	89013.3	195215	319752	344681	336010	6.05579	358.106
Hispidulin	Flavonoids	Flavones	1.93603e+06	1.88512e+06	1973221	1.78202e+06	1.83982e+06	1.85013e+06	1	1.86686e+06	1885571	1815706	1	1716587	3.12205e+06	2562088	2.42797e+06	1.86334e+06	2.00342e+06	1.96527e+06	1.70763e+06	1.70975e+06	1691101	1.67029e+06	1598601	1.65664e+06	2.17	300.066
Isorhoifolin	Flavonoids	Flavones	308557	280094	321929	45473.5	77055.6	96087.6	15581.6	11244	11232.4	1	37248.1	66144.6	847419	847442	781182	373526	293809	313279	18415.5	29251.3	23369.7	109376	99773.1	59586.1	7.53739	578.178
Jaceosidin	Flavonoids	Flavones	358868	417864	390580	605324	554066	554077	646730	599214	637457	355263	353636	391928	955835	965796	884481	455634	434727	449838	902786	837352	824636	578247	361453	587260	4.9875	330.073
Luteolin	Flavonoids	Flavones	1.60854e+06	1.69816e+06	1.73466e+06	1.26093e+06	1.13985e+06	1.04598e+06	1.41604e+06	1.27645e+06	1.23473e+06	509277	583632	535595	994530	953782	907240	768409	754921	718616	542431	547592	541672	473421	471373	456952	10.47	286.046
Luteolin 6-C-glucoside	Flavonoids	Flavones	14076.6	43196.6	18957.4	17443.7	21652.3	87975.4	65387.5	19019.5	54935.6	1.73827e+06	22812.9	19131	65902.9	1.96305e+06	43681.3	1.18326e+06	1.67893e+06	1.17261e+06	19733	59057.8	88858.3	1	10902.4	55467.7	10.6804	448.111
Luteolin 7-O-glucoside	Flavonoids	Flavones	14076.6	43196.6	18957.4	17443.7	21652.3	87975.4	65387.5	19019.5	54935.6	1.73827e+06	22812.9	19131	65902.9	1.96305e+06	43681.3	1.18326e+06	1.67893e+06	1.17261e+06	19733	59057.8	88858.3	1	10902.4	55467.7	10.6804	448.111
Luteolin 7-O-glucuronide	Flavonoids	Flavones	380041	207772	204585	491677	445855	445097	717738	694592	625171	155956	140910	153748	189721	175282	150202	198078	89748.3	192452	466127	434121	463468	439652	443930	417310	7.64	462.079
Luteolin 7-O-malonyl-glucoside	Flavonoids	Flavones	86979.6	92927	90428.2	77666.4	71775.1	79221.4	137251	142257	95801.6	53104.7	35429.2	46633.5	108774	106755	85733.8	154412	102292	109958	34896.7	40102.9	41014.2	38424.1	30683.9	30867.9	8.45	534.1
Luteolin 7-O-rutinoside	Flavonoids	Flavones	1	1	1	1	1	1	22260.4	11314.7	12092.3	1	1	1	1	1	1	1	1	1	1	1	1	1	1	1	1.47	594.174
Nepetin	Flavonoids	Flavones	17969.1	42709.7	60430.4	40040.7	62919.5	16448	92600.3	90019.6	93392.3	102331	119989	84622.4	72301.3	81199.1	81140	86433.1	94831.1	90833.4	121938	87739.7	87489.6	1	97102.6	83151.7	14.33	316.055
Nobiletin	Flavonoids	Flavones	140226	1	1	4.15798e+06	4277997	4182290	110354	1	78818.9	1.85343e+06	1.91135e+06	1.79829e+06	178678	177710	39878.1	1	378010	237790	1	34445.1	55653.1	667292	691517	668421	9.11421	402.129
Pebrellin	Flavonoids	Flavones	1	1	1	33354	120805	108845	1	35138.6	36864.3	83147.2	79389.1	32882.7	1	1	1	133791	138210	43776.1	419033	632572	393331	1.47747e+06	622211	1.23528e+06	6.70353	344.099
Rhoifolin	Flavonoids	Flavones	308557	280094	321929	45473.5	77055.6	96087.6	15581.6	11244	11232.4	1	37248.1	66144.6	847419	847442	781182	373526	293809	313279	18415.5	29251.3	23369.7	109376	99773.1	59586.1	7.53739	578.178
Scutellarein	Flavonoids	Flavones	1.60854e+06	1.69816e+06	1.73466e+06	1.26093e+06	1.13985e+06	1.04598e+06	1.41604e+06	1.27645e+06	1.23473e+06	509277	583632	535595	994530	953782	907240	768409	754921	718616	542431	547592	541672	473421	471373	456952	10.47	286.046
Sinensetin	Flavonoids	Flavones	228822	182237	209869	1.45306e+06	1.51895e+06	1.50303e+06	362618	363226	356861	467905	512580	494487	290336	272076	279818	122047	100377	117263	397527	111944	402748	207391	227091	204351	12.395	372.125
Tangeretin	Flavonoids	Flavones	228822	182237	209869	1.45306e+06	1.51895e+06	1.50303e+06	362618	363226	356861	467905	512580	494487	290336	272076	279818	122047	100377	117263	397527	111944	402748	207391	227091	204351	12.395	372.125
Tetramethylscutellarein	Flavonoids	Flavones	6588395	5.61251e+06	5924291	15767052	7388749	7677905	17912298	14185376	14279231	11185865	10596487	10336225	13805045	11428185	11923109	9322078	9894641	11731276	12441074	4.84153e+06	11847842	10379576	740414	658324	2.08	342.114
7,4'-Dihydroxyflavone	Flavonoids	Flavones	1	1	1	1	1	31238.2	54428.5	30163.2	1	1	17364.6	1	1	1	1	1	27874.1	1	27713.2	1	31724.8	1	1	1	6.14	254.051
Chrysin	Flavonoids	Flavones	1	1	1	1	1	31238.2	54428.5	30163.2	1	1	17364.6	1	1	1	1	1	27874.1	1	27713.2	1	31724.8	1	1	1	6.14	254.051
Geraldone	Flavonoids	Flavones	58155.8	66103	42896.7	1	1	1	19432.3	1	1	11201	22994.6	24425.3	24032.3	1	32109.7	22845.8	25287.4	12250.9	11224	1	17621.3	1	1	23553.5	10.3	284.067
Luteolin 7-O-(2-apiosyl-glucoside)	Flavonoids	Flavones	1	1	1	1	1	1	10685.5	1	1	1	1	1	39263.6	38003.2	34426.7	1	1	1	1	1	1	1	1	1	11.21	580.154
Diosmin	Flavonoids	Flavones	1	144342	158548	1	1	1	1	140581	1	1	1	1	333567	328436	308390	164041	1	153098	1	1	1	1	1	1	6.6	608.187
Neodiosmin	Flavonoids	Flavones	1	144342	158548	1	1	1	1	140581	1	1	1	1	333567	328436	308390	164041	1	153098	1	1	1	1	1	1	6.6	608.187
3,7-Dimethylquercetin	Flavonoids	Flavonols	358868	417864	390580	605324	554066	554077	646730	599214	637457	355263	353636	391928	955835	965796	884481	455634	434727	449838	902786	837352	824636	578247	361453	587260	4.9875	330.073
3-Methoxynobiletin	Flavonoids	Flavonols	40922	1.45733e+06	40655.4	717941	724444	715251	1	1056889	46413.8	301369	303653	288231	1.48152e+06	1.29878e+06	47668.7	45706.2	1	51348.2	1	1.9538e+06	1.87986e+06	1.8664e+06	1.70363e+06	1	14.087	432.139
3-Methoxysinensetin	Flavonoids	Flavonols	140226	1	1	4.15798e+06	4277997	4182290	110354	1	78818.9	1.85343e+06	1.91135e+06	1.79829e+06	178678	177710	39878.1	1	378010	237790	1	34445.1	55653.1	667292	691517	668421	9.11421	402.129
5,4'-Dihydroxy-3,3'-dimethoxy-6:7-methylenedioxyflavone 4'-O-glucuronide	Flavonoids	Flavonols	86979.6	92927	90428.2	77666.4	71775.1	79221.4	137251	142257	95801.6	53104.7	35429.2	46633.5	108774	106755	85733.8	154412	102292	109958	34896.7	40102.9	41014.2	38424.1	30683.9	30867.9	8.45	534.1
6,8-Dihydroxykaempferol	Flavonoids	Flavonols	57064.5	47305.9	51836.4	394534	483797	340949	458877	1	85194.8	667625	645812	669020	20066.6	11162.6	63659.2	79062.6	231226	67015.6	1.12529e+06	1.02696e+06	1.09329e+06	479237	471498	534419	2.02	318.036
Galangin	Flavonoids	Flavonols	581399	482463	516495	481484	441100	468198	422795	412209	404695	438701	362494	439917	413232	425102	453101	468801	513946	513617	469431	458171	466457	497994	525009	483641	8.1275	270.052
Isorhamnetin	Flavonoids	Flavonols	17969.1	42709.7	60430.4	40040.7	62919.5	16448	92600.3	90019.6	93392.3	102331	119989	84622.4	72301.3	81199.1	81140	86433.1	94831.1	90833.4	121938	87739.7	87489.6	1	97102.6	83151.7	14.33	316.055
Isorhamnetin 3-O-galactoside	Flavonoids	Flavonols	43371.9	36699.1	1	67553.1	1	1	1	143781	211131	57903.7	69345.1	1	568760	1	1	1	1	1	120357	24001.7	1	265775	322174	319744	4.49	478.124
Isorhamnetin 3-O-glucoside	Flavonoids	Flavonols	43371.9	36699.1	1	67553.1	1	1	1	143781	211131	57903.7	69345.1	1	568760	1	1	1	1	1	120357	24001.7	1	265775	322174	319744	4.49	478.124
Isorhamnetin 3-O-rutinoside	Flavonoids	Flavonols	1.12806e+06	1.00784e+06	1.13317e+06	69941.9	1138510	1.20444e+06	803443	766421	790032	830498	54504.9	71961.4	2123262	2.11465e+06	2.01287e+06	753074	779801	758620	92228.4	74702.4	89311.9	58849.1	47869.9	384215	9.82333	462.127
Isorhamnetin 4'-O-glucoside	Flavonoids	Flavonols	43371.9	36699.1	1	67553.1	1	1	1	143781	211131	57903.7	69345.1	1	568760	1	1	1	1	1	120357	24001.7	1	265775	322174	319744	4.49	478.124
Isorhamnetin 7-O-rhamnoside	Flavonoids	Flavonols	43371.9	36699.1	1	67553.1	1	1	1	143781	211131	57903.7	69345.1	1	568760	1	1	1	1	1	120357	24001.7	1	265775	322174	319744	4.49	478.124
Kaempferide	Flavonoids	Flavonols	16715305	15159553	2.07194e+06	14083569	1750259	1.73571e+06	2.53179e+06	14913509	15240651	1.99762e+06	13573838	14132254	24957544	1.93026e+06	20565680	14952458	16034352	15861318	13317967	13248062	13310936	12913291	12655319	12552474	2.04	299.064
Kaempferol	Flavonoids	Flavonols	1.60854e+06	1.69816e+06	1.73466e+06	1.26093e+06	1.13985e+06	1.04598e+06	1.41604e+06	1.27645e+06	1.23473e+06	509277	583632	535595	994530	953782	907240	768409	754921	718616	542431	547592	541672	473421	471373	456952	10.47	286.046
Kaempferol 3-O-galactoside	Flavonoids	Flavonols	14076.6	43196.6	18957.4	17443.7	21652.3	87975.4	65387.5	19019.5	54935.6	1.73827e+06	22812.9	19131	65902.9	1.96305e+06	43681.3	1.18326e+06	1.67893e+06	1.17261e+06	19733	59057.8	88858.3	1	10902.4	55467.7	10.6804	448.111
Kaempferol 3-O-galactoside 7-O-rhamnoside	Flavonoids	Flavonols	1	1	1	1	1	1	22260.4	11314.7	12092.3	1	1	1	1	1	1	1	1	1	1	1	1	1	1	1	1.47	594.174
Kaempferol 3-O-glucoside	Flavonoids	Flavonols	14076.6	43196.6	18957.4	17443.7	21652.3	87975.4	65387.5	19019.5	54935.6	1.73827e+06	22812.9	19131	65902.9	1.96305e+06	43681.3	1.18326e+06	1.67893e+06	1.17261e+06	19733	59057.8	88858.3	1	10902.4	55467.7	10.6804	448.111
Kaempferol 3-O-glucuronide	Flavonoids	Flavonols	380041	207772	204585	491677	445855	445097	717738	694592	625171	155956	140910	153748	189721	175282	150202	198078	89748.3	192452	466127	434121	463468	439652	443930	417310	7.64	462.079
Kaempferol 3-O-rhamnoside	Flavonoids	Flavonols	1	12529.5	12131.7	1	39782.1	35157.6	13686.1	1	13637.8	1	1	1	1	1	1	1	1	1	14406.5	20893.6	12915.7	1	1	18444.9	2.05	431.089
Kaempferol 3-O-rutinoside	Flavonoids	Flavonols	1	1	1	1	1	1	22260.4	11314.7	12092.3	1	1	1	1	1	1	1	1	1	1	1	1	1	1	1	1.47	594.174
Morin	Flavonoids	Flavonols	481579	326648	857245	768767	739849	1	1.32143e+06	1.21001e+06	1.43886e+06	1.05914e+06	726683	645363	777909	621178	845056	904620	469252	986290	1.32947e+06	1.5413e+06	1.46777e+06	1	1.2048e+06	1.32474e+06	7.34	302.041
Myricetin	Flavonoids	Flavonols	57064.5	47305.9	51836.4	394534	483797	340949	458877	1	85194.8	667625	645812	669020	20066.6	11162.6	63659.2	79062.6	231226	67015.6	1.12529e+06	1.02696e+06	1.09329e+06	479237	471498	534419	2.02	318.036
Myricetin 3-O-arabinoside	Flavonoids	Flavonols	32316.7	15234.7	18299.1	1	25296.3	32330.4	26767.3	41498.8	24561.3	39025	1	21810.1	150523	137603	161489	1	1	22868.5	56199.3	1	1	20767	1	32797.1	17.0982	450.091
Myricetin 3-O-galactoside	Flavonoids	Flavonols	302696	28725.5	43253.2	111191	185641	183091	214450	168008	205258	344778	347969	339582	166636	166978	133604	85782.8	54009.3	88762.6	134014	135567	129132	1.42312e+06	177739	185406	7.3025	480.087
Myricetin 3-O-glucoside	Flavonoids	Flavonols	302696	28725.5	43253.2	111191	185641	183091	214450	168008	205258	344778	347969	339582	166636	166978	133604	85782.8	54009.3	88762.6	134014	135567	129132	1.42312e+06	177739	185406	7.3025	480.087
Myricetin 3-O-rhamnoside	Flavonoids	Flavonols	334518	392339	297188	372882	344060	341609	379405	432396	375993	179990	147890	165717	306015	267726	250647	283888	289649	298891	372950	366899	358561	392918	419368	390880	7.34	464.096
Myricetin 3-O-rutinoside	Flavonoids	Flavonols	1	1	1	1	34529.4	36587.8	44208.6	36839.9	41845.1	31459.8	36445.4	33623.7	53684.4	42899	38529.5	34987.3	44120.2	37100.7	75433.2	58178.1	72153.1	85812.3	23987.8	15962.2	3.408	626.158
Quercetin	Flavonoids	Flavonols	481579	326648	857245	768767	739849	1	1.32143e+06	1.21001e+06	1.43886e+06	1.05914e+06	726683	645363	777909	621178	845056	904620	469252	986290	1.32947e+06	1.5413e+06	1.46777e+06	1	1.2048e+06	1.32474e+06	7.34	302.041
Quercetin 3,4'-O-diglucoside	Flavonoids	Flavonols	1	1	1	1	34529.4	36587.8	44208.6	36839.9	41845.1	31459.8	36445.4	33623.7	53684.4	42899	38529.5	34987.3	44120.2	37100.7	75433.2	58178.1	72153.1	85812.3	23987.8	15962.2	3.408	626.158
Quercetin 3-O-(6""-malonyl-glucoside)	Flavonoids	Flavonols	550471	670792	631936	1.29883e+06	1.21548e+06	1.10441e+06	1.52377e+06	1.6453e+06	1320326	459005	402422	495621	1.0401e+06	994788	820086	1.02804e+06	1076661	1.09979e+06	965808	843230	945738	593467	594853	547845	7.74	550.093
Quercetin 3-O-arabinoside	Flavonoids	Flavonols	1	1	52704	1	1	1	90876.4	149071	127101	136453	141606	130821	1	166104	152952	132947	137888	155406	109541	91521.1	1	10515.9	401198	16434.2	7.07118	434.097
Quercetin 3-O-galactoside	Flavonoids	Flavonols	334518	392339	297188	372882	344060	341609	379405	432396	375993	179990	147890	165717	306015	267726	250647	283888	289649	298891	372950	366899	358561	392918	419368	390880	7.34	464.096
Quercetin 3-O-glucoside	Flavonoids	Flavonols	334518	392339	297188	372882	344060	341609	379405	432396	375993	179990	147890	165717	306015	267726	250647	283888	289649	298891	372950	366899	358561	392918	419368	390880	7.34	464.096
Quercetin 3-O-glucuronide	Flavonoids	Flavonols	239320	249190	202555	427531	389910	394619	549753	551371	464154	215475	179618	209890	389212	334210	296408	438680	476001	467631	689756	620113	647657	809741	811627	800850	7.34	478.073
Quercetin 3-O-rhamnoside	Flavonoids	Flavonols	14076.6	43196.6	18957.4	17443.7	21652.3	87975.4	65387.5	19019.5	54935.6	1.73827e+06	22812.9	19131	65902.9	1.96305e+06	43681.3	1.18326e+06	1.67893e+06	1.17261e+06	19733	59057.8	88858.3	1	10902.4	55467.7	10.6804	448.111
Quercetin 3-O-sophoroside	Flavonoids	Flavonols	1	1	1	1	34529.4	36587.8	44208.6	36839.9	41845.1	31459.8	36445.4	33623.7	53684.4	42899	38529.5	34987.3	44120.2	37100.7	75433.2	58178.1	72153.1	85812.3	23987.8	15962.2	3.408	626.158
Quercetin 3-O-xyloside	Flavonoids	Flavonols	1	1	52704	1	1	1	90876.4	149071	127101	136453	141606	130821	1	166104	152952	132947	137888	155406	109541	91521.1	1	10515.9	401198	16434.2	7.07118	434.097
Quercetin 4'-O-glucoside	Flavonoids	Flavonols	334518	392339	297188	372882	344060	341609	379405	432396	375993	179990	147890	165717	306015	267726	250647	283888	289649	298891	372950	366899	358561	392918	419368	390880	7.34	464.096
Quercetin 7,4'-O-diglucoside	Flavonoids	Flavonols	1	1	1	1	34529.4	36587.8	44208.6	36839.9	41845.1	31459.8	36445.4	33623.7	53684.4	42899	38529.5	34987.3	44120.2	37100.7	75433.2	58178.1	72153.1	85812.3	23987.8	15962.2	3.408	626.158
Rhamnetin	Flavonoids	Flavonols	17969.1	42709.7	60430.4	40040.7	62919.5	16448	92600.3	90019.6	93392.3	102331	119989	84622.4	72301.3	81199.1	81140	86433.1	94831.1	90833.4	121938	87739.7	87489.6	1	97102.6	83151.7	14.33	316.055
Spinacetin 3-O-(2""-feruloylglucosyl)(1-6)-[apiosyl(1-2)]-glucoside	Flavonoids	Flavonols	110591	136514	153293	107865	93431	81183.2	97245.6	83254.4	92332.5	90736	91403.4	81539.8	69543.2	41996.7	69413.4	87071.7	126931	107861	93806.7	99189.7	69822.6	11033	18879.2	29973.6	25.48	978.287
Isorhamnetin 3-O-glucoside 7-O-rhamnoside	Flavonoids	Flavonols	10444.2	11222.7	10920.5	1	1	1	23963.2	15505.2	1	1	1	1	25615.7	29281.3	34313.2	33979.7	23508.4	30328	1	1	1	1	1	1	8.07727	624.183
Kaempferol 3-O-acetyl-glucoside	Flavonoids	Flavonols	1	1	1	16783.9	1	11140.7	10818.4	1	1	44571.2	41111.2	61116	1	1	1	1	1	1	44359	32834.8	20308.2	167532	164834	162381	4.94167	490.121
Kaempferol 3-O-xylosyl-glucoside	Flavonoids	Flavonols	1	1	1	1	1	1	10685.5	1	1	1	1	1	39263.6	38003.2	34426.7	1	1	1	1	1	1	1	1	1	11.21	580.154
Methylgalangin	Flavonoids	Flavonols	58155.8	66103	42896.7	1	1	1	19432.3	1	1	11201	22994.6	24425.3	24032.3	1	32109.7	22845.8	25287.4	12250.9	11224	1	17621.3	1	1	23553.5	10.3	284.067
Quercetin 3-O-acetyl-rhamnoside	Flavonoids	Flavonols	1	1	1	16783.9	1	11140.7	10818.4	1	1	44571.2	41111.2	61116	1	1	1	1	1	1	44359	32834.8	20308.2	167532	164834	162381	4.94167	490.121
Kaempferol 3-O-(6''-acetyl-galactoside) 7-O-rhamnoside	Flavonoids	Flavonols	1	1	16548.7	1	1	1	1	1	1	1	1	1	37122.3	40297.7	24020.7	1	1	1	1	1	1	1	1	1	7.45	636.182
Quercetin 3-O-glucosyl-xyloside	Flavonoids	Flavonols	1	1	1	1	1	1	1	1	1	1	1	1	45872	48279.7	31361.9	1	1	1	1	1	1	77775.3	92528.5	85695.6	5.3	596.142
Kaempferol 3-O-(2''-rhamnosyl-6''-acetyl-galactoside) 7-O-rhamnoside	Flavonoids	Flavonols	1	1	1	1	21687.4	16408.8	1	16509.3	1	1	1	1	1	1	1	1	1	1	1	1	1	1	1	1	21.22	784.203
5,3',4'-Trihydroxy-3-methoxy-6:7-methylenedioxyflavone 4'-O-glucuronide	Flavonoids	Flavonols	1	1	1	1	1	1	1	1	1	1	1	1	1	1	1	1	1	1	78535.8	74989.6	67031.2	46966.5	45243.2	39144.2	10.15	520.076
Isorhamnetin 3-O-glucuronide	Flavonoids	Flavonols	1	1	1	1	1	1	1	1	1	1	1	1	1	1	1	1	1	1	13746.6	18681.7	1	33287.5	38777.2	26826.2	2.37	492.096
Jaceidin 4'-O-glucuronide	Flavonoids	Flavonols	1	1	1	1	1	1	1	1	1	1	1	1	1	1	1	1	1	1	26217.4	18711.8	24498.4	1	1	1	10.18	536.122
Kaempferol 7-O-glucoside	Flavonoids	Flavonols	1	1	1	23600.8	1	11992.6	1	1	1	1	1	1	1	1	1	1	1	1	12950.1	13165.9	26631.6	93532.6	139082	64882.9	3.19	447.082
Kaempferol 3,7-O-diglucoside	Flavonoids	Flavonols	1	1	1	1	1	1	1	1	1	1	1	1	1	1	1	1	1	1	1	1	1	67032.9	1	71985.6	3.19	610.165
Kaempferol 3-O-sophoroside	Flavonoids	Flavonols	1	1	1	1	1	1	1	1	1	1	1	1	1	1	1	1	1	1	1	1	1	67032.9	1	71985.6	3.19	610.165
Quercetin 3-O-galactoside 7-O-rhamnoside	Flavonoids	Flavonols	1	1	1	1	1	1	1	1	1	1	1	1	1	1	1	1	1	1	1	1	1	67032.9	1	71985.6	3.19	610.165
Quercetin 3-O-rhamnosyl-galactoside	Flavonoids	Flavonols	1	1	1	1	1	1	1	1	1	1	1	1	1	1	1	1	1	1	1	1	1	67032.9	1	71985.6	3.19	610.165
Quercetin 3-O-rutinoside	Flavonoids	Flavonols	1	1	1	1	1	1	1	1	1	1	1	1	1	1	1	1	1	1	1	1	1	67032.9	1	71985.6	3.19	610.165
Kaempferol 3-O-(6""-malonyl-glucoside)	Flavonoids	Flavonols	86979.6	92927	90428.2	77666.4	71775.1	79221.4	137251	142257	95801.6	53104.7	35429.2	46633.5	108774	106755	85733.8	154412	102292	109958	34896.7	40102.9	41014.2	38424.1	30683.9	30867.9	8.45	534.1
6''-O-Acetyldaidzin	Flavonoids	Isoflavonoids	36215.5	34778.9	1	1	68394.5	58630.7	1	86460.3	92662.8	47319	54764.1	124158	134630	1	133604	1	1	1	280305	569015	268483	572492	548082	506590	4.14941	458.123
6''-O-Acetylgenistin	Flavonoids	Isoflavonoids	249188	253502	266095	119488	120824	117934	236794	226273	249391	89866.4	78779.4	89698.6	645115	630997	598884	240228	262831	247648	49121.8	48100.1	56904.7	39081.5	1	1	5.53	474.115
6''-O-Malonyldaidzin	Flavonoids	Isoflavonoids	1	1	1	1	1	1	18514.4	13618.5	18176	1	1	1	1	1	1	1	1	1	1	1	1	1	1	1	9.83	502.114
6''-O-Malonylglycitin	Flavonoids	Isoflavonoids	1	25376.3	19317.4	34357.2	28790	44140.6	16871.1	11883.8	11071.9	24288.6	29224.6	24720.1	65233.5	65635.5	53287.6	32101.9	32429.3	32116.6	13465.8	39047.8	44036.4	71641.3	33361.2	20834.8	7.31	532.135
Daidzin	Flavonoids	Isoflavonoids	1	1	1	1	1	1	1	43471.2	12537.3	10366.8	19478.7	1	21173.3	12350.6	16739.7	1	1	1	17284	11668.5	12923.2	13039.6	37700.2	54508.7	2.84769	416.121
Formononetin	Flavonoids	Isoflavonoids	186037	88218.5	209905	418059	335993	391021	247912	188100	230468	252139	228062	240213	411018	306205	324452	135373	168712	194217	207013	224842	224068	333878	282237	302007	4.22958	268.073
Genistein	Flavonoids	Isoflavonoids	581399	482463	516495	481484	441100	468198	422795	412209	404695	438701	362494	439917	413232	425102	453101	468801	513946	513617	469431	458171	466457	497994	525009	483641	8.1275	270.052
Genistin	Flavonoids	Isoflavonoids	535386	419189	465926	266086	283037	293115	508746	507970	514337	296531	279536	298882	639211	610852	587789	506218	525352	487400	1	152584	100516	122435	111297	1	10.29	432.107
Glycitin	Flavonoids	Isoflavonoids	441708	403620	550425	721286	590935	112854	327100	269082	323515	485440	189710	164762	764640	871615	764635	275293	288266	278500	389490	391777	295653	580138	543470	584724	5.47625	446.129
6''-O-Acetylglycitin	Flavonoids	Isoflavonoids	1	1	47512.6	95642.8	208270	167908	140533	1	1	1	97242.8	357877	1	1	1	36391.1	52755.8	142216	196648	182241	188061	291948	334502	402124	7.1025	488.145
Biochanin A	Flavonoids	Isoflavonoids	58155.8	66103	42896.7	1	1	1	19432.3	1	1	11201	22994.6	24425.3	24032.3	1	32109.7	22845.8	25287.4	12250.9	11224	1	17621.3	1	1	23553.5	10.3	284.067
Daidzein	Flavonoids	Isoflavonoids	1	1	1	1	1	31238.2	54428.5	30163.2	1	1	17364.6	1	1	1	1	1	27874.1	1	27713.2	1	31724.8	1	1	1	6.14	254.051
Glycitein	Flavonoids	Isoflavonoids	58155.8	66103	42896.7	1	1	1	19432.3	1	1	11201	22994.6	24425.3	24032.3	1	32109.7	22845.8	25287.4	12250.9	11224	1	17621.3	1	1	23553.5	10.3	284.067
6''-O-Malonylgenistin	Flavonoids	Isoflavonoids	1	1	1	1	1	1	1	1	1	1	1	1	24504.1	18068	1	1	1	1	1	1	1	1	1	1	6.4	518.103
1-Acetoxypinoresinol	Lignans	Lignans	367040	315580	336144	267532	346051	302927	673424	549659	533678	402404	402391	408717	428001	357396	344640	685516	717829	751763	770252	797123	791294	649987	619242	616322	1.5	416.15
7-Hydroxymatairesinol	Lignans	Lignans	455269	464898	515295	880564	611190	783637	562986	563987	434405	740872	891614	506716	527666	514754	514005	500934	494375	523920	1.46979e+06	1	634552	329595	334604	355673	5.33826	374.142
7-Hydroxysecoisolariciresinol	Lignans	Lignans	399960	1	1	655924	1	999971	2185821	1.36378e+06	360711	1.72882e+06	1.13466e+06	432466	5014726	2.57986e+06	1	1.27101e+06	1	641373	1	6.90352e+06	1	1059628	1.11001e+06	1.16136e+06	6.90353	374.21
7-Oxomatairesinol	Lignans	Lignans	228822	182237	209869	1.45306e+06	1.51895e+06	1.50303e+06	362618	363226	356861	467905	512580	494487	290336	272076	279818	122047	100377	117263	397527	111944	402748	207391	227091	204351	12.395	372.125
Anhydro-secoisolariciresinol	Lignans	Lignans	12807519	21159868	15834601	855365	1.02315e+06	985144	1.0746e+06	1.03801e+06	965652	1.44118e+06	1.03724e+06	1.11576e+06	1.77136e+06	2.02058e+06	1.82418e+06	761282	1001139	705888	1537824	1.43865e+06	1509312	917979	883829	796159	13.1638	344.161
Arctigenin	Lignans	Lignans	953051	802225	960774	1.28245e+06	1.28423e+06	1.28174e+06	106927	1.32472e+06	1.27719e+06	90898.4	140054	92444.8	678944	735070	910877	178045	137370	125895	171086	1.58633e+06	110884	650888	641702	717312	10.97	372.153
Conidendrin	Lignans	Lignans	179627	103526	156967	196331	1	210727	1	204501	176277	1	237084	238887	281564	394498	270170	195452	232556	184164	1	202642	1	156715	397322	1	6.64	356.116
Cyclolariciresinol	Lignans	Lignans	4.03616e+06	421353	434697	670052	651241	673649	725884	972716	801641	676102	1.00133e+06	901560	1.98222e+06	1.26159e+06	1213555	1	3.47601e+06	3.00867e+06	571009	1.9314e+06	290932	1.82249e+06	1.82373e+06	1.66453e+06	11.5448	360.158
Dimethylmatairesinol	Lignans	Lignans	2.25402e+06	2237812	2.45542e+06	923892	1.02389e+06	1.16052e+06	1.33534e+06	1.02322e+06	1.25205e+06	43413	47801.1	870416	48010.5	2.00721e+06	1.76483e+06	1	28101.5	1.53344e+06	670167	1.37819e+06	849223	820863	870177	722660	10.9948	386.172
Episesaminol	Lignans	Lignans	318717	298639	304980	108491	109267	101273	190249	192229	98663	111525	1	113119	1	222820	219069	128836	134581	132514	53511.9	61501.8	28457.5	1	1	1	15.98	370.098
Isohydroxymatairesinol	Lignans	Lignans	455269	464898	515295	880564	611190	783637	562986	563987	434405	740872	891614	506716	527666	514754	514005	500934	494375	523920	1.46979e+06	1	634552	329595	334604	355673	5.33826	374.142
Isolariciresinol	Lignans	Lignans	4.03616e+06	421353	434697	670052	651241	673649	725884	972716	801641	676102	1.00133e+06	901560	1.98222e+06	1.26159e+06	1213555	1	3.47601e+06	3.00867e+06	571009	1.9314e+06	290932	1.82249e+06	1.82373e+06	1.66453e+06	11.5448	360.158
Lariciresinol	Lignans	Lignans	4.03616e+06	421353	434697	670052	651241	673649	725884	972716	801641	676102	1.00133e+06	901560	1.98222e+06	1.26159e+06	1213555	1	3.47601e+06	3.00867e+06	571009	1.9314e+06	290932	1.82249e+06	1.82373e+06	1.66453e+06	11.5448	360.158
Lariciresinol-sesquilignan	Lignans	Lignans	1	2.94945e+06	5150832	31694.8	2.8336e+06	5484854	4670867	4.60301e+06	4.40642e+06	5.57083e+06	5294743	3.55803e+06	2.03425e+06	1.9105e+06	1.58099e+06	2.26334e+06	2.1612e+06	2.58902e+06	7.1523e+06	1	6817045	103781	1	85780.7	5.82524	556.23
Matairesinol	Lignans	Lignans	70203.8	81878.4	1	372526	346273	371547	136427	74979.2	96547.6	322348	205728	307306	209512	157001	141482	211996	210279	108826	170137	1	408221	1	276952	297085	5.64429	358.144
Medioresinol	Lignans	Lignans	614454	692788	334513	910756	873643	915612	1.02955e+06	912414	876724	778984	1.10424e+06	810938	932669	1.21143e+06	1.11693e+06	627731	352464	732914	2.60173e+06	2410827	2.64388e+06	731694	765552	748239	10.66	388.153
Nortrachelogenin	Lignans	Lignans	455269	464898	515295	880564	611190	783637	562986	563987	434405	740872	891614	506716	527666	514754	514005	500934	494375	523920	1.46979e+06	1	634552	329595	334604	355673	5.33826	374.142
Pinoresinol	Lignans	Lignans	70203.8	81878.4	1	372526	346273	371547	136427	74979.2	96547.6	322348	205728	307306	209512	157001	141482	211996	210279	108826	170137	1	408221	1	276952	297085	5.64429	358.144
Secoisolariciresinol	Lignans	Lignans	760815	1.34482e+06	553444	3.64033e+06	1.01379e+06	3.01403e+06	591318	1.37248e+06	1.74714e+06	632806	762067	596022	601844	1.55609e+06	593049	770360	507838	1477127	803742	690620	1.02371e+06	990601	876726	802634	10.54	362.175
Secoisolariciresinol-sesquilignan	Lignans	Lignans	3991437	5.33314e+06	4698519	1	132864	101633	210229	4567970	188546	1	1.13361e+06	116130	1	232846	1.77703e+06	219807	293095	1	260049	5.20012e+06	1	1	1	1	9.51625	558.256
Sesaminol	Lignans	Lignans	318717	298639	304980	108491	109267	101273	190249	192229	98663	111525	1	113119	1	222820	219069	128836	134581	132514	53511.9	61501.8	28457.5	1	1	1	15.98	370.098
Sesamol	Lignans	Lignans	56372.4	88591.9	50419.9	45255.4	91627.7	85697.6	127962	115356	113551	84314.9	89894	95387	137658	143307	156287	97285.1	108617	124781	171239	201852	194122	326386	316471	301488	4.75	138.033
Sesamolin	Lignans	Lignans	318717	298639	304980	108491	109267	101273	190249	192229	98663	111525	1	113119	1	222820	219069	128836	134581	132514	53511.9	61501.8	28457.5	1	1	1	15.98	370.098
Sesamolinol	Lignans	Lignans	228822	182237	209869	1.45306e+06	1.51895e+06	1.50303e+06	362618	363226	356861	467905	512580	494487	290336	272076	279818	122047	100377	117263	397527	111944	402748	207391	227091	204351	12.395	372.125
Syringaresinol	Lignans	Lignans	193200	1	170539	368838	391533	455264	298668	225304	178590	352011	1	362873	603137	249893	565587	147922	137981	186723	1	224530	674912	1	134716	1.08609e+06	9.566	418.162
Todolactol A	Lignans	Lignans	383774	412608	235880	1780797	2317256	1899351	341254	352436	345555	2.78913e+06	2660881	2.59288e+06	385965	408477	453812	704390	627359	178092	1	2.07911e+06	2.40319e+06	1	366706	496851	8.23955	376.161
Trachelogenin	Lignans	Lignans	614454	692788	334513	910756	873643	915612	1.02955e+06	912414	876724	778984	1.10424e+06	810938	932669	1.21143e+06	1.11693e+06	627731	352464	732914	2.60173e+06	2410827	2.64388e+06	731694	765552	748239	10.66	388.153
Episesamin	Lignans	Lignans	1	1	1	1	1	1	13004.3	50059.4	1	75588.9	73187.5	238927	37171.4	1	34533.1	26701.9	43525	62088.9	326182	319179	342180	651228	590954	727725	5.32125	354.115
Sesamin	Lignans	Lignans	1	1	1	1	1	1	13004.3	50059.4	1	75588.9	73187.5	238927	37171.4	1	34533.1	26701.9	43525	62088.9	326182	319179	342180	651228	590954	727725	5.32125	354.115
4-Ethylguaiacol	Other polyphenols	Alkylmethoxyphenols	164014	218215	157139	182351	163141	189937	142608	135459	129883	162259	140016	144802	182903	199092	150155	114969	145633	140949	135513	136888	145473	214543	217540	264921	10.1983	152.086
4-Vinylguaiacol	Other polyphenols	Alkylmethoxyphenols	270950	541582	234944	100851	102072	71086.6	150648	154354	149007	1	106730	124911	603456	565069	374586	141736	149288	147211	131588	1	1	1	1	1	17.0567	150.067
4-Vinylsyringol	Other polyphenols	Alkylmethoxyphenols	153686	239864	312960	1.52436e+06	1.47077e+06	1.55438e+06	1.51021e+06	1.43808e+06	1.50554e+06	8404158	8.29317e+06	8099731	143526	260458	368126	213443	200119	211204	1.34692e+06	1.3761e+06	1.22641e+06	1.66192e+06	1.37408e+06	1.28951e+06	11.3375	242.093
3-Methylcatechol	Other polyphenols	Alkylphenols	197433	306469	158249	1	305075	342286	369663	371357	187346	295042	255036	298388	579857	525750	425598	327767	288466	521310	632538	634396	606093	532623	740965	396768	6.18565	124.053
4-Ethylcatechol	Other polyphenols	Alkylphenols	1083499	1.36101e+06	1.18449e+06	1055635	946429	908048	1.18607e+06	1.03229e+06	1.12213e+06	1	810691	946234	956832	1.11295e+06	1.02472e+06	1.18447e+06	1.20059e+06	1.20388e+06	1.01783e+06	1	1	1	1	757201	4.66	138.069
4-Ethylphenol	Other polyphenols	Alkylphenols	200749	279708	170176	80861.6	74735.9	61763.1	176447	100607	89899.8	103146	95246.4	108612	300038	291553	266115	146001	106686	180622	90914.8	87819.7	100007	1	1	1	8.06857	122.072
4-Methylcatechol	Other polyphenols	Alkylphenols	197433	306469	158249	1	305075	342286	369663	371357	187346	295042	255036	298388	579857	525750	425598	327767	288466	521310	632538	634396	606093	532623	740965	396768	6.18565	124.053
4-Vinylphenol	Other polyphenols	Alkylphenols	1206646	1.36256e+06	1166722	689676	591349	632661	713093	563861	579966	598138	550719	556955	1.43996e+06	1.19083e+06	1182672	527525	566398	526223	643135	577255	518206	667587	568730	286078	4.42125	120.057
5-Heneicosenylresorcinol	Other polyphenols	Alkylphenols	1	225908	1.03078e+06	413616	564807	487739	1	1.20138e+06	86277	1.347e+06	1.9631e+06	1	263291	259298	250968	111375	161417	169187	236010	216827	235777	550288	570700	551048	14.1619	402.35
5-Heneicosylresorcinol	Other polyphenols	Alkylphenols	1	1.01327e+06	1.07528e+06	346398	490269	440703	259877	381960	371548	697568	221804	143595	585074	574727	552552	1.11825e+06	1.47963e+06	1.03938e+06	664655	695236	731524	626780	486708	278940	19.687	404.366
5-Heptadecylresorcinol	Other polyphenols	Alkylphenols	235872	238741	221056	356545	352333	345558	339008	402410	440200	530235	415921	525021	423993	681163	671873	1	507654	236671	502162	283908	256425	314768	126305	204405	13.9291	348.308
5-Nonadecylresorcinol	Other polyphenols	Alkylphenols	654990	606034	656612	227140	225947	323686	458867	564739	447733	535089	438488	547406	506561	521734	415368	694032	663499	622573	260213	269448	282375	1	1	1	18.39	376.333
5-Pentacosenylresorcinol	Other polyphenols	Alkylphenols	610374	507691	583585	384900	475051	504342	440414	428413	428489	522785	483440	576208	616518	564459	528324	431583	423112	466566	149620	146404	442127	151069	342482	426035	18.7954	458.411
5-Pentacosylresorcinol	Other polyphenols	Alkylphenols	305076	285297	289890	159187	158139	138847	238249	210658	253098	182937	201894	221491	215207	201674	213906	306669	314862	280519	284823	247896	283552	281900	283816	279610	23.52	460.421
5-Pentadecylresorcinol	Other polyphenols	Alkylphenols	296968	294238	315260	196961	1	131085	376336	102079	114055	866736	913434	708737	142583	209811	186431	250930	206755	293385	224085	127139	1	1	72010.7	78551.6	16.1871	320.279
5-Tricosenylresorcinol	Other polyphenols	Alkylphenols	840496	1	590697	700780	646244	481140	692927	693519	666390	687973	719130	670133	799154	369210	800909	423234	669623	675317	430720	641402	1	850165	826454	1	19.14	430.392
5-Tricosylresorcinol	Other polyphenols	Alkylphenols	1088016	1.1048e+06	1150264	543218	493548	513692	261750	287986	280750	253286	241197	267512	687039	720987	755772	1.31717e+06	1.30561e+06	1.28847e+06	320952	314557	338390	319470	350804	354921	18.58	432.396
5-Nonadecenylresorcinol	Other polyphenols	Alkylphenols	1	1.41839e+06	1	1	1	1	1	1	1	1	1	1	1	879330	986558	1	1	1	339300	283792	361260	1	1	1	18.645	374.323
Bisdemethoxycurcumin	Other polyphenols	Curcuminoids	1.24809e+06	1.44618e+06	1282994	536411	461680	494333	1.75267e+06	1.47757e+06	1.54973e+06	706950	604947	738138	3.87641e+06	3.4832e+06	3354430	1.58302e+06	1.63214e+06	1.53407e+06	288751	260112	250728	357943	298041	273078	3.8	308.111
Curcumin	Other polyphenols	Curcuminoids	101812	64628.6	53486.9	256988	247171	281088	116729	176338	117881	124670	240649	249760	115288	135054	144055	110182	115967	108049	336574	1	318783	688398	1150228	1.14099e+06	8.37783	368.125
Demethoxycurcumin	Other polyphenols	Curcuminoids	224191	237860	228112	183001	204380	226221	418878	391654	413770	322560	357965	364873	645198	562165	537832	125232	129029	112649	790395	478232	733326	196227	86641.7	253546	4.1675	338.121
Bergapten	Other polyphenols	Furanocoumarins	24330.4	1	32671.3	1	73696.3	100498	1	20707.8	48479.4	55398.6	55453.8	113194	45520.1	1	53844.6	29900.1	39948.6	48993.9	31990.6	28670.7	25398.1	21795.6	25319.5	22980.5	4.218	216.044
Isopimpinellin	Other polyphenols	Furanocoumarins	271473	500419	237868	512901	321485	297709	1472490	1.25579e+06	1.32545e+06	1.23063e+06	1.21445e+06	1.1794e+06	284461	148255	151232	321852	325949	299716	937524	897286	919697	1.3248e+06	1300817	1.36076e+06	2.01	246.049
Psoralen	Other polyphenols	Furanocoumarins	398517	373470	682305	220096	251347	192994	343366	243304	251075	1	515921	282914	394122	280652	285564	469909	491356	480872	403171	598467	401625	347214	371282	352980	1.42	186.027
Xanthotoxin	Other polyphenols	Furanocoumarins	24330.4	1	32671.3	1	73696.3	100498	1	20707.8	48479.4	55398.6	55453.8	113194	45520.1	1	53844.6	29900.1	39948.6	48993.9	31990.6	28670.7	25398.1	21795.6	25319.5	22980.5	4.218	216.044
4-Hydroxybenzaldehyde	Other polyphenols	Hydroxybenzaldehydes	1.04394e+06	654963	199306	303380	555182	545980	334173	815188	772986	623905	512065	583682	1.70635e+06	1.44196e+06	1.41676e+06	717446	751970	305234	169305	122814	138303	283461	288851	276649	2.4775	122.037
Gallic aldehyde	Other polyphenols	Hydroxybenzaldehydes	347175	59965	332943	138510	89586.9	120998	56748.2	51519.8	55174.7	181752	148663	184209	82255.9	409280	426759	173060	181849	55354.8	84297.2	303899	304013	200001	191572	210423	3.50958	154.026
p-Anisaldehyde	Other polyphenols	Hydroxybenzaldehydes	707739	1	1	802422	48605580	49042680	1	1	48713524	48248092	46250232	207939	1	49750612	47736980	47910296	20155750	47994524	1.3353e+06	1	999320	1.5107e+06	1	1	0.7675	136.054
Protocatechuic aldehyde	Other polyphenols	Hydroxybenzaldehydes	56372.4	88591.9	50419.9	45255.4	91627.7	85697.6	127962	115356	113551	84314.9	89894	95387	137658	143307	156287	97285.1	108617	124781	171239	201852	194122	326386	316471	301488	4.75	138.033
Syringaldehyde	Other polyphenols	Hydroxybenzaldehydes	1.76203e+06	2.73952e+06	1900320	2.30099e+06	1.4716e+06	1.75928e+06	2.2008e+06	1.8435e+06	1.9391e+06	1.84269e+06	1.80724e+06	1.80343e+06	1062868	808649	686861	1.72201e+06	1.91806e+06	1.91399e+06	168956	110770	207334	236601	277561	208472	2.7375	182.062
Vanillin	Other polyphenols	Hydroxybenzaldehydes	6.14201e+06	6170283	5886430	5267089	4598711	4683286	5.62357e+06	4743733	4.76617e+06	4945237	4.66488e+06	4694533	6.93309e+06	5500088	5379405	5197109	5518634	5.40371e+06	108886	97391.6	118754	467719	450460	269265	2.6825	152.048
2,3-Dihydroxy-1-guaiacylpropanone	Other polyphenols	Hydroxybenzoketones	1.63983e+06	1	1.72672e+06	1.38227e+06	1.00056e+06	1.00368e+06	698171	606213	579809	803346	792358	773979	1604566	1.23665e+06	1.06016e+06	112113	180431	477646	513015	474574	519386	680283	235050	655694	2.96652	212.067
3-Methoxyacetophenone	Other polyphenols	Hydroxybenzoketones	270950	541582	234944	100851	102072	71086.6	150648	154354	149007	1	106730	124911	603456	565069	374586	141736	149288	147211	131588	1	1	1	1	1	17.0567	150.067
Ferulaldehyde	Other polyphenols	Hydroxycinnamaldehydes	186274	297251	212993	222632	186392	169961	192692	132394	145814	175109	167121	155490	191197	138947	122748	161541	169988	177532	183886	173755	169212	513097	531936	496067	2.27375	178.06
Sinapaldehyde	Other polyphenols	Hydroxycinnamaldehydes	1.73367e+06	1.52216e+06	1.68122e+06	355115	331330	346397	190823	131928	178182	290006	332539	309308	2.02439e+06	2.20629e+06	2.21945e+06	173686	160041	176462	209221	218028	209357	481780	407660	496276	6.8025	208.075
4-Hydroxycoumarin	Other polyphenols	Hydroxycoumarins	787512	1095960	1.03913e+06	2.78943e+06	2.76614e+06	2649897	5286830	6780078	3659269	987766	1.18728e+06	1.18683e+06	2.20812e+06	2.15135e+06	2.1251e+06	2.21954e+06	824998	862674	2.83006e+06	2.76075e+06	2.58275e+06	1.5447e+06	2.60198e+06	2.62345e+06	5.8775	162.031
Coumarin	Other polyphenols	Hydroxycoumarins	205707	486676	330488	115826	440948	351041	315629	549548	194569	1	210913	313029	308553	438988	425767	456427	486050	523797	632538	634396	507120	544473	716771	650012	5.4413	146.035
Esculetin	Other polyphenols	Hydroxycoumarins	282584	488646	290022	398647	244238	196972	332527	280327	249036	259283	244735	179204	107584	93460.4	87660.6	108205	277172	276941	167814	162608	165278	390568	1	379245	2.92261	178.026
Esculin	Other polyphenols	Hydroxycoumarins	310631	296224	226454	740716	771583	393565	734986	258346	645348	1.11563e+06	852172	315138	333150	261355	243432	80665.5	233223	418398	1.37501e+06	610838	1.35324e+06	1.69537e+06	1.62339e+06	1.6665e+06	2.05	340.078
Mellein	Other polyphenols	Hydroxycoumarins	186274	297251	212993	222632	186392	169961	192692	132394	145814	175109	167121	155490	191197	138947	122748	161541	169988	177532	183886	173755	169212	513097	531936	496067	2.27375	178.06
Scopoletin	Other polyphenols	Hydroxycoumarins	41485.5	1	32752	313066	323985	334186	39601	36492.3	36606.9	348236	322167	362894	37104.2	1	27298.9	46502.6	42951.5	50084.1	1.47154e+06	1.44152e+06	1.468e+06	2.58832e+06	2.57709e+06	2492902	3.65636	192.042
Umbelliferone	Other polyphenols	Hydroxycoumarins	787512	1095960	1.03913e+06	2.78943e+06	2.76614e+06	2649897	5286830	6780078	3659269	987766	1.18728e+06	1.18683e+06	2.20812e+06	2.15135e+06	2.1251e+06	2.21954e+06	824998	862674	2.83006e+06	2.76075e+06	2.58275e+06	1.5447e+06	2.60198e+06	2.62345e+06	5.8775	162.031
2-Methoxy-5-prop-1-enylphenol	Other polyphenols	Hydroxyphenylpropenes	170689	1	1	2.47718e+06	1.96608e+06	1	363885	1	135717	239263	317252	231761	140338	123108	122780	153549	197773	190196	6519077	6334661	3.50972e+06	178244	230963	158487	14.0255	164.083
Acetyl eugenol	Other polyphenols	Hydroxyphenylpropenes	90451.9	1	44559.8	189988	49775.8	225411	1	87813.9	46147	201504	157201	46858.4	251479	274987	299718	54374.4	44957.7	1	1	169237	277941	1	260667	1	2.61556	206.098
Anethole	Other polyphenols	Hydroxyphenylpropenes	592508	646915	588316	408962	385660	395956	460241	391081	445008	394918	463112	496191	729971	469624	502547	526222	527171	570917	264737	244846	249996	442582	382599	448876	9.38125	148.089
Estragole	Other polyphenols	Hydroxyphenylpropenes	592508	646915	588316	408962	385660	395956	460241	391081	445008	394918	463112	496191	729971	469624	502547	526222	527171	570917	264737	244846	249996	442582	382599	448876	9.38125	148.089
Eugenol	Other polyphenols	Hydroxyphenylpropenes	170689	1	1	2.47718e+06	1.96608e+06	1	363885	1	135717	239263	317252	231761	140338	123108	122780	153549	197773	190196	6519077	6334661	3.50972e+06	178244	230963	158487	14.0255	164.083
[6]-Gingerol	Other polyphenols	Hydroxyphenylpropenes	208582	231039	271669	187346	166325	182322	219460	237726	271730	215180	243506	209031	199027	221785	340527	185523	211568	307353	97758.9	65303.4	19347.8	1	1	1	10.7062	300.232
Guaiacol	Other polyphenols	Methoxyphenols	197433	306469	158249	1	305075	342286	369663	371357	187346	295042	255036	298388	579857	525750	425598	327767	288466	521310	632538	634396	606093	532623	740965	396768	6.18565	124.053
1,4-Naphtoquinone	Other polyphenols	Naphtoquinones	907479	386394	207142	65963	1	1	1.44185e+06	1	341778	1	1	1	8740462	1	754178	1	6718903	1	1	6.32435e+06	6.23033e+06	6.69588e+06	73376.9	162724	3.59786	158.04
Juglone	Other polyphenols	Naphtoquinones	50281.3	100272	67840.3	1	11629	27867.6	34027.4	19591.4	26565.1	30417.4	20142.3	1	90538.8	65100.3	45752.6	61546.3	70261.5	72903.7	101577	97391.6	85221.5	84115.1	68724.4	45255.3	2.20864	174.029
3,4-Dihydroxyphenylglycol	Other polyphenols	Other polyphenols	358623	185863	338448	313066	323985	334186	167615	1	142167	348236	322167	362894	648054	654570	651017	1	161307	124507	1.35118e+06	1.32277e+06	1.35648e+06	2.30418e+06	2.30553e+06	2246429	5.19818	170.06
Arbutin	Other polyphenols	Other polyphenols	37281.1	42661.1	35849.1	110452	89095.4	78820.9	75729.5	47620.2	32255.2	69881.6	65183.9	106743	145437	77544.1	154380	78852.1	66499.5	53739	82837.6	163448	113707	614166	619577	631321	8.12917	272.087
Catechol	Other polyphenols	Other polyphenols	312440	421211	345928	350469	333620	314005	315347	303663	286585	217942	193211	240404	345547	320689	306423	274426	271364	269676	2.41104e+06	2.45251e+06	509456	1.71536e+06	1.47864e+06	1547161	9.055	110.037
Coumestrol	Other polyphenols	Other polyphenols	60626.8	197201	239278	208897	259613	250693	63175.7	152050	126118	260987	233643	208358	201610	163325	132166	114836	119447	114306	156784	195121	152009	128407	67911.1	71408.2	1.92	268.032
Phenol	Other polyphenols	Other polyphenols	18269.2	17430.4	12279.5	17088.9	22302.8	17343.2	18508.6	11554.7	11928.4	12000.7	11073.9	22460.5	108776	11878.1	11088.4	12825.3	11063.6	11443.4	10600.2	11049.9	10803.6	1	11935.4	11829.7	0.386087	94.0431
Phlorin	Other polyphenols	Other polyphenols	279039	227944	280138	213233	222633	228608	231540	246458	234813	2.46521e+06	2.46879e+06	2.42029e+06	260567	277353	282145	199350	216313	225576	874419	822960	902461	1.35504e+06	1.31681e+06	1.40515e+06	10.03	288.088
Pyrogallol	Other polyphenols	Other polyphenols	1.21995e+06	782785	1.99066e+06	1.01061e+06	790143	570966	1.35371e+06	1.64418e+06	471896	980423	1.02179e+06	1.17843e+06	798445	992330	909828	1	677770	108036	4065222	4.1146e+06	3966420	7.22975e+06	6619430	6.549e+06	6.05565	126.031
Carnosic acid	Other polyphenols	Phenolic terpenes	2953551	2.98456e+06	1.37296e+06	4.31257e+06	1.97788e+06	2.51318e+06	4858485	484600	821459	529505	2.52269e+06	2.403e+06	701964	1.6259e+06	745944	383960	3300333	3.96586e+06	564121	703102	2.53042e+06	246451	237696	316270	10.5163	332.194
Carnosol	Other polyphenols	Phenolic terpenes	4989453	4.60277e+06	5.15192e+06	3527359	3.67926e+06	3412020	4.34913e+06	4464498	3.76073e+06	464609	4.64434e+06	286472	6.77538e+06	4946087	6.34019e+06	4866595	5.23968e+06	5.28661e+06	384288	1.71952e+06	375735	381097	326243	339247	12.3254	330.179
Carvacrol	Other polyphenols	Phenolic terpenes	1.33847e+06	1414565	1.10586e+06	1.25296e+06	1.14224e+06	853412	1.11311e+06	1.01581e+06	1.07206e+06	918626	1.05487e+06	1.16233e+06	1.00985e+06	1.04024e+06	1.06632e+06	1.03441e+06	1.03529e+06	1.0538e+06	482041	386380	567041	466966	240846	280728	10.26	150.104
Epirosmanol	Other polyphenols	Phenolic terpenes	322186	361140	358214	663399	493363	437767	78765.2	4875014	4.36318e+06	425425	571429	495335	3.25318e+06	264283	4921432	904552	409307	524052	1	248993	104176	1.61767e+06	121349	123971	8.94739	346.175
Rosmadial	Other polyphenols	Phenolic terpenes	12807519	21159868	15834601	855365	1.02315e+06	985144	1.0746e+06	1.03801e+06	965652	1.44118e+06	1.03724e+06	1.11576e+06	1.77136e+06	2.02058e+06	1.82418e+06	761282	1001139	705888	1537824	1.43865e+06	1509312	917979	883829	796159	13.1638	344.161
Rosmanol	Other polyphenols	Phenolic terpenes	322186	361140	358214	663399	493363	437767	78765.2	4875014	4.36318e+06	425425	571429	495335	3.25318e+06	264283	4921432	904552	409307	524052	1	248993	104176	1.61767e+06	121349	123971	8.94739	346.175
Thymol	Other polyphenols	Phenolic terpenes	1.33847e+06	1414565	1.10586e+06	1.25296e+06	1.14224e+06	853412	1.11311e+06	1.01581e+06	1.07206e+06	918626	1.05487e+06	1.16233e+06	1.00985e+06	1.04024e+06	1.06632e+06	1.03441e+06	1.03529e+06	1.0538e+06	482041	386380	567041	466966	240846	280728	10.26	150.104
3,4-DHPEA-AC	Other polyphenols	Tyrosols	11903.8	147003	27209.7	70337	44059.9	31388.4	57766.4	80875.2	73965.5	42574.6	34494.1	1	36445.8	29894.1	24074.4	23047.9	12434	1	25865.8	69519.5	26413.6	120480	152739	130688	5.90546	196.078
3,4-DHPEA-EA	Other polyphenols	Tyrosols	526668	428067	460451	467858	434728	480075	218796	614744	544153	285576	1	302422	716590	695886	625324	306329	236336	267612	1	131050	1	786081	992258	733464	7.52714	378.129
3,4-DHPEA-EDA	Other polyphenols	Tyrosols	1.09631e+06	536689	1	1.27356e+06	2783072	2736338	1.99793e+06	2121650	934531	1769216	1.75889e+06	1.71716e+06	385042	280717	1.06999e+06	1.14409e+06	1618376	1.338e+06	6.43578e+06	6283935	3.55136e+06	186166	496701	232697	4.22565	320.133
Demethyloleuropein	Other polyphenols	Tyrosols	1	295930	1	314612	215992	176011	218683	170847	167526	219416	181558	213173	1	155606	168964	1	1	1	166844	1	132249	1	1	1	2.74429	526.181
Hydroxytyrosol	Other polyphenols	Tyrosols	478759	594477	470547	31058.5	10960.1	10994.9	310770	323495	10371.4	272403	32711.6	1	53280.7	24265.1	12042.5	10441.7	118223	122013	271256	304687	271808	722087	685227	693203	9.47565	154.066
Hydroxytyrosol 4-O-glucoside	Other polyphenols	Tyrosols	383593	361337	386875	294969	276894	290265	287671	276823	300823	314875	417759	1	270585	263357	319855	446936	430708	382330	1	1	1	1	259495	223696	13.75	316.113
Ligstroside	Other polyphenols	Tyrosols	392569	1	410570	1	1	1	202577	1	284190	1.59872e+06	1	1.54788e+06	890867	881056	787404	1	1	1	1	1	1	712514	855255	1	7.00909	524.202
Ligstroside-aglycone	Other polyphenols	Tyrosols	8428329	9346740	9454167	6.074e+06	5.48467e+06	6.17839e+06	10304630	9702098	11039525	7.83869e+06	7085214	7.40302e+06	12701091	12286431	12110201	9900720	10506666	8919828	4663800	4565651	5.36546e+06	9372672	8826907	9626636	5.19	362.133
Oleoside 11-methylester	Other polyphenols	Tyrosols	314158	1	1	1	344421	305400	382952	375124	313929	549173	622119	578605	455569	407680	395304	463969	512688	426758	795930	822329	827522	403747	2.31075e+06	405085	6.37619	404.143
Oleoside dimethylester	Other polyphenols	Tyrosols	245997	391119	233747	244077	335010	341164	641245	306574	364272	549660	371724	573603	1072180	1	1.05932e+06	434603	410999	437658	738426	803905	662407	866780	707573	842164	11.1887	418.15
Oleuropein-aglycone	Other polyphenols	Tyrosols	526668	428067	460451	467858	434728	480075	218796	614744	544153	285576	1	302422	716590	695886	625324	306329	236336	267612	1	131050	1	786081	992258	733464	7.52714	378.129
p-HPEA-EA	Other polyphenols	Tyrosols	8428329	9346740	9454167	6.074e+06	5.48467e+06	6.17839e+06	10304630	9702098	11039525	7.83869e+06	7085214	7.40302e+06	12701091	12286431	12110201	9900720	10506666	8919828	4663800	4565651	5.36546e+06	9372672	8826907	9626636	5.19	362.133
p-HPEA-EDA	Other polyphenols	Tyrosols	554736	507883	668413	648374	303043	632242	783124	311423	762184	287531	488703	260233	1.53296e+06	1.68977e+06	1.78934e+06	1.02732e+06	694646	748812	1	464384	1	515969	1	811873	4.70762	304.132
Tyrosol	Other polyphenols	Tyrosols	1083499	1.36101e+06	1.18449e+06	1055635	946429	908048	1.18607e+06	1.03229e+06	1.12213e+06	1	810691	946234	956832	1.11295e+06	1.02472e+06	1.18447e+06	1.20059e+06	1.20388e+06	1.01783e+06	1	1	1	1	757201	4.66	138.069
Oleuropein	Other polyphenols	Tyrosols	1	1	1	1	1	1	1	1	1	1	1	1	149281	126676	130620	1	1	1	1	1	1	1	1	1	17.64	540.184
p-HPEA-AC	Other polyphenols	Tyrosols	1	1	251395	86852.1	49524.7	1	1	196083	1	1	1	1	429910	384912	361746	280830	206353	161190	23951.5	48590.8	22115.6	66161.2	278961	119055	4.82812	180.084
2,3-Dihydroxybenzoic acid	Phenolic acids	Hydroxybenzoic acids	347175	59965	332943	138510	89586.9	120998	56748.2	51519.8	55174.7	181752	148663	184209	82255.9	409280	426759	173060	181849	55354.8	84297.2	303899	304013	200001	191572	210423	3.50958	154.026
2,4-Dihydroxybenzoic acid	Phenolic acids	Hydroxybenzoic acids	347175	59965	332943	138510	89586.9	120998	56748.2	51519.8	55174.7	181752	148663	184209	82255.9	409280	426759	173060	181849	55354.8	84297.2	303899	304013	200001	191572	210423	3.50958	154.026
2,6-Dihydroxybenzoic acid	Phenolic acids	Hydroxybenzoic acids	347175	59965	332943	138510	89586.9	120998	56748.2	51519.8	55174.7	181752	148663	184209	82255.9	409280	426759	173060	181849	55354.8	84297.2	303899	304013	200001	191572	210423	3.50958	154.026
2-Hydroxybenzoic acid	Phenolic acids	Hydroxybenzoic acids	56372.4	88591.9	50419.9	45255.4	91627.7	85697.6	127962	115356	113551	84314.9	89894	95387	137658	143307	156287	97285.1	108617	124781	171239	201852	194122	326386	316471	301488	4.75	138.033
3,5-Dihydroxybenzoic acid	Phenolic acids	Hydroxybenzoic acids	347175	59965	332943	138510	89586.9	120998	56748.2	51519.8	55174.7	181752	148663	184209	82255.9	409280	426759	173060	181849	55354.8	84297.2	303899	304013	200001	191572	210423	3.50958	154.026
3-Hydroxybenzoic acid	Phenolic acids	Hydroxybenzoic acids	56372.4	88591.9	50419.9	45255.4	91627.7	85697.6	127962	115356	113551	84314.9	89894	95387	137658	143307	156287	97285.1	108617	124781	171239	201852	194122	326386	316471	301488	4.75	138.033
4-Hydroxybenzoic acid	Phenolic acids	Hydroxybenzoic acids	56372.4	88591.9	50419.9	45255.4	91627.7	85697.6	127962	115356	113551	84314.9	89894	95387	137658	143307	156287	97285.1	108617	124781	171239	201852	194122	326386	316471	301488	4.75	138.033
4-Hydroxybenzoic acid 4-O-glucoside	Phenolic acids	Hydroxybenzoic acids	30368.7	22930.3	32843.1	62139.5	61994.8	55928.8	41619.6	28372.1	26569	28562.7	25905.3	27896.1	145076	148362	140999	20872.9	27725.1	129337	34615.9	27608.6	27576.7	67563.2	57227.4	64531.5	5.93292	300.082
Benzoic acid	Phenolic acids	Hydroxybenzoic acids	1.04394e+06	654963	199306	303380	555182	545980	334173	815188	772986	623905	512065	583682	1.70635e+06	1.44196e+06	1.41676e+06	717446	751970	305234	169305	122814	138303	283461	288851	276649	2.4775	122.037
Ellagic acid	Phenolic acids	Hydroxybenzoic acids	1	1	1	14311	1	20027	37385.9	22906.7	24145.8	1	18905	18488	1	1	1	15663.1	13093.2	15011.1	26707.5	17958.2	23884.3	481764	408825	492181	1.86125	302.005
Ellagic acid acetyl-arabinoside	Phenolic acids	Hydroxybenzoic acids	22724.8	24293.6	11805.7	107258	92892.6	87991.1	119572	134357	119697	1	1	1	1	1	1	10267.2	1	11519.5	68329.2	65505.4	70137.2	1	1	16135	11.3967	476.057
Ellagic acid acetyl-xyloside	Phenolic acids	Hydroxybenzoic acids	22724.8	24293.6	11805.7	107258	92892.6	87991.1	119572	134357	119697	1	1	1	1	1	1	10267.2	1	11519.5	68329.2	65505.4	70137.2	1	1	16135	11.3967	476.057
Ellagic acid arabinoside	Phenolic acids	Hydroxybenzoic acids	44462	191059	114177	51373.1	53044.2	25245.9	174373	146070	151637	18104.2	40703.1	27017.4	94748.8	52066.2	50522	54534.8	43247.7	47808.7	11591.7	1	5878.54	1	1	1	2.01	434.049
Gallic acid	Phenolic acids	Hydroxybenzoic acids	99928.6	144265	111795	118707	138015	112877	155593	130887	125632	133136	111903	153930	295556	228621	216752	250119	222530	297452	2.47651e+06	2.41937e+06	2.44848e+06	3.26465e+06	3.23881e+06	501389	3.32	170.021
Gallic acid 4-O-glucoside	Phenolic acids	Hydroxybenzoic acids	94805.9	107511	100718	658217	896643	983223	160711	113542	1.05925e+06	691438	1.30685e+06	204133	162967	166802	985803	106382	119315	138977	146874	141015	129331	100719	110546	108397	19.5346	332.078
Gallic acid ethyl ester	Phenolic acids	Hydroxybenzoic acids	143380	362093	230903	185278	80698.5	71433.7	238998	176444	210275	45498.7	58251.8	58199.7	265861	217873	229912	108633	102418	137247	1	18317.9	11517.8	50398.1	19804.2	82163	4.06304	198.052
Galloyl glucose	Phenolic acids	Hydroxybenzoic acids	94805.9	107511	100718	658217	896643	983223	160711	113542	1.05925e+06	691438	1.30685e+06	204133	162967	166802	985803	106382	119315	138977	146874	141015	129331	100719	110546	108397	19.5346	332.078
Gentisic acid	Phenolic acids	Hydroxybenzoic acids	347175	59965	332943	138510	89586.9	120998	56748.2	51519.8	55174.7	181752	148663	184209	82255.9	409280	426759	173060	181849	55354.8	84297.2	303899	304013	200001	191572	210423	3.50958	154.026
Protocatechuic acid	Phenolic acids	Hydroxybenzoic acids	347175	59965	332943	138510	89586.9	120998	56748.2	51519.8	55174.7	181752	148663	184209	82255.9	409280	426759	173060	181849	55354.8	84297.2	303899	304013	200001	191572	210423	3.50958	154.026
Protocatechuic acid 4-O-glucoside	Phenolic acids	Hydroxybenzoic acids	478558	514035	490307	228928	241067	172362	97935.8	111909	107163	89139.7	69858.1	109521	890507	758870	757038	148158	140663	142212	197284	190284	185963	476334	514194	360446	4.09875	316.08
Syringic acid	Phenolic acids	Hydroxybenzoic acids	143380	362093	230903	185278	80698.5	71433.7	238998	176444	210275	45498.7	58251.8	58199.7	265861	217873	229912	108633	102418	137247	1	18317.9	11517.8	50398.1	19804.2	82163	4.06304	198.052
Valoneic acid dilactone	Phenolic acids	Hydroxybenzoic acids	783199	473224	39450.8	375885	16889.2	349384	999751	702580	890197	24913.5	22985.4	17579.6	460422	364252	17010.1	39975.3	215812	369161	35601.9	27867.4	20505.1	1	15596.6	16620.1	10.5135	470.007
Vanillic acid	Phenolic acids	Hydroxybenzoic acids	641931	1.32057e+06	823594	981080	627558	555187	646906	580098	598340	717444	654816	623750	747979	612814	526891	681623	748669	745648	669732	635390	689645	487359	634100	684159	1.41	168.044
Gallic acid 3-O-gallate	Phenolic acids	Hydroxybenzoic acids	1	13201.5	1	1	23787.8	1	84806.8	60255.9	1	13894	12493.5	1	13137.3	1	10492.2	1	30564.8	1	26648.7	30205.3	1	1	1	1	2.42	322.041
5-O-Galloylquinic acid	Phenolic acids	Hydroxybenzoic acids	1	1	1	1	1	1	1	1	1	1	1	1	13292.7	11501.7	1	1	1	1	1	1	1	1	1	1	5.9	344.074
1,2,2'-Triferuloylgentiobiose	Phenolic acids	Hydroxycinnamic acids	1	1	95730.8	1	35978	1	1	101922	132097	1	1	1	116947	77955.9	104110	50213.4	90170.1	44243.2	1	1	1	1	1	1	27.91	870.281
1,2,2'-Trisinapoylgentiobiose	Phenolic acids	Hydroxycinnamic acids	75746	54565	72945.1	83288.3	82022.6	66865.3	96035.4	86727.7	96012	19027.7	75125.6	1	88108.3	86005.9	66402.8	67921.3	38090.7	72751	32385.5	50599.3	51773.6	11078.2	17807.4	10645.4	28.56	960.28
1,2-Disinapoylgentiobiose	Phenolic acids	Hydroxycinnamic acids	293115	357475	300800	225374	212497	160431	238420	238210	273169	177597	188403	102730	181537	180163	184767	358235	361716	348046	313508	266971	280111	210688	197006	222546	23.2	754.238
24-Methylcholestanol ferulate	Phenolic acids	Hydroxycinnamic acids	751943	696554	1	566963	664021	490623	1147722	1.08477e+06	1.20195e+06	1454433	1.48075e+06	1.22389e+06	967605	712228	631450	1.37968e+06	1006972	1.23876e+06	930881	760070	596656	598887	602428	1	20.61	578.433
24-Methylcholesterol ferulate	Phenolic acids	Hydroxycinnamic acids	6771298	5.17313e+06	4.60795e+06	3.16198e+06	2795845	3.68075e+06	6157796	6.55571e+06	5711916	3.74759e+06	3.78581e+06	5567617	4361590	4.67546e+06	4597419	3.7282e+06	3.73453e+06	4.0167e+06	1	1.05598e+06	1.95993e+06	955220	690905	918716	17.08	576.417
24-Methylenecholestanol ferulate	Phenolic acids	Hydroxycinnamic acids	6771298	5.17313e+06	4.60795e+06	3.16198e+06	2795845	3.68075e+06	6157796	6.55571e+06	5711916	3.74759e+06	3.78581e+06	5567617	4361590	4.67546e+06	4597419	3.7282e+06	3.73453e+06	4.0167e+06	1	1.05598e+06	1.95993e+06	955220	690905	918716	17.08	576.417
24-Methyllathosterol ferulate	Phenolic acids	Hydroxycinnamic acids	6771298	5.17313e+06	4.60795e+06	3.16198e+06	2795845	3.68075e+06	6157796	6.55571e+06	5711916	3.74759e+06	3.78581e+06	5567617	4361590	4.67546e+06	4597419	3.7282e+06	3.73453e+06	4.0167e+06	1	1.05598e+06	1.95993e+06	955220	690905	918716	17.08	576.417
3,4-Dicaffeoylquinic acid	Phenolic acids	Hydroxycinnamic acids	42361.8	1	11637	125407	118473	125006	10633.5	16696	11070.7	35703.6	16652.9	36731.6	70879.3	42014.9	1	16786.1	17200.4	1	87958.3	72577.1	84018.9	181163	119363	17820.8	4.95095	516.139
3,4-Diferuloylquinic acid	Phenolic acids	Hydroxycinnamic acids	11481.3	1	16571.3	192976	227085	218082	148896	146875	158479	6823.76	21741.4	1	105577	107668	87408.9	13094.2	12516.2	26060.1	533358	7029.45	509916	842048	862888	1	10.5952	544.173
3,5-Dicaffeoylquinic acid	Phenolic acids	Hydroxycinnamic acids	42361.8	1	11637	125407	118473	125006	10633.5	16696	11070.7	35703.6	16652.9	36731.6	70879.3	42014.9	1	16786.1	17200.4	1	87958.3	72577.1	84018.9	181163	119363	17820.8	4.95095	516.139
3,5-Diferuloylquinic acid	Phenolic acids	Hydroxycinnamic acids	11481.3	1	16571.3	192976	227085	218082	148896	146875	158479	6823.76	21741.4	1	105577	107668	87408.9	13094.2	12516.2	26060.1	533358	7029.45	509916	842048	862888	1	10.5952	544.173
3-Caffeoylquinic acid	Phenolic acids	Hydroxycinnamic acids	156721	323708	161387	308969	285055	291174	1.30636e+06	1.19998e+06	1.25451e+06	450799	411017	405981	1.07844e+06	953294	308341	311107	428427	406202	1.47133e+06	1.41988e+06	1.35307e+06	1.516e+06	1.43411e+06	1.41839e+06	3.97125	354.096
3-p-Coumaroylquinic acid	Phenolic acids	Hydroxycinnamic acids	412656	564879	499727	196941	162682	152440	507048	461752	486058	222499	202867	220482	913709	914395	894667	491863	528068	526540	414759	414269	474918	870637	873254	898940	5.36	338.099
4,5-Dicaffeoylquinic acid	Phenolic acids	Hydroxycinnamic acids	42361.8	1	11637	125407	118473	125006	10633.5	16696	11070.7	35703.6	16652.9	36731.6	70879.3	42014.9	1	16786.1	17200.4	1	87958.3	72577.1	84018.9	181163	119363	17820.8	4.95095	516.139
4-Caffeoylquinic acid	Phenolic acids	Hydroxycinnamic acids	156721	323708	161387	308969	285055	291174	1.30636e+06	1.19998e+06	1.25451e+06	450799	411017	405981	1.07844e+06	953294	308341	311107	428427	406202	1.47133e+06	1.41988e+06	1.35307e+06	1.516e+06	1.43411e+06	1.41839e+06	3.97125	354.096
4-p-Coumaroylquinic acid	Phenolic acids	Hydroxycinnamic acids	412656	564879	499727	196941	162682	152440	507048	461752	486058	222499	202867	220482	913709	914395	894667	491863	528068	526540	414759	414269	474918	870637	873254	898940	5.36	338.099
5-5'-Dehydrodiferulic acid	Phenolic acids	Hydroxycinnamic acids	345536	313938	371093	156716	181719	162959	509745	390954	377255	195016	171775	195839	830514	841057	822369	400500	420014	422356	17494.2	33277.8	62585.9	623143	593060	609734	6.47459	386.099
5-8'-Benzofuran dehydrodiferulic acid	Phenolic acids	Hydroxycinnamic acids	345536	313938	371093	156716	181719	162959	509745	390954	377255	195016	171775	195839	830514	841057	822369	400500	420014	422356	17494.2	33277.8	62585.9	623143	593060	609734	6.47459	386.099
5-8'-Dehydrodiferulic acid	Phenolic acids	Hydroxycinnamic acids	345536	313938	371093	156716	181719	162959	509745	390954	377255	195016	171775	195839	830514	841057	822369	400500	420014	422356	17494.2	33277.8	62585.9	623143	593060	609734	6.47459	386.099
5-Caffeoylquinic acid	Phenolic acids	Hydroxycinnamic acids	156721	323708	161387	308969	285055	291174	1.30636e+06	1.19998e+06	1.25451e+06	450799	411017	405981	1.07844e+06	953294	308341	311107	428427	406202	1.47133e+06	1.41988e+06	1.35307e+06	1.516e+06	1.43411e+06	1.41839e+06	3.97125	354.096
5-p-Coumaroylquinic acid	Phenolic acids	Hydroxycinnamic acids	412656	564879	499727	196941	162682	152440	507048	461752	486058	222499	202867	220482	913709	914395	894667	491863	528068	526540	414759	414269	474918	870637	873254	898940	5.36	338.099
8-O-4'-Dehydrodiferulic acid	Phenolic acids	Hydroxycinnamic acids	345536	313938	371093	156716	181719	162959	509745	390954	377255	195016	171775	195839	830514	841057	822369	400500	420014	422356	17494.2	33277.8	62585.9	623143	593060	609734	6.47459	386.099
Avenanthramide 2c	Phenolic acids	Hydroxycinnamic acids	425839	387822	411697	279418	290192	291517	654504	527247	520572	318375	318617	304508	198418	26855	77450.6	189268	455317	434138	29261.8	33743	49245.8	135563	202738	175402	1.70333	315.071
Avenanthramide 2f	Phenolic acids	Hydroxycinnamic acids	43697.2	1	170581	1	1	60856.2	1	1	45084.8	33493.5	1	32067.3	74185.2	59555.9	60302.4	76703.6	1	27210	63059.2	41816	92904.7	149214	123719	1	8.39563	329.098
Avenanthramide 2p	Phenolic acids	Hydroxycinnamic acids	982010	963549	961590	572770	641049	632695	1.15015e+06	1.17659e+06	1.11047e+06	913462	771589	966392	1.3371e+06	1380581	1.3442e+06	1.15267e+06	1.21591e+06	1.19574e+06	525470	517510	488535	404282	399688	394667	16.64	299.086
Avenanthramide K	Phenolic acids	Hydroxycinnamic acids	425839	387822	411697	279418	290192	291517	654504	527247	520572	318375	318617	304508	198418	26855	77450.6	189268	455317	434138	29261.8	33743	49245.8	135563	202738	175402	1.70333	315.071
Caffeic acid	Phenolic acids	Hydroxycinnamic acids	248406	215077	254630	144303	126184	174723	275377	255709	249574	191199	201896	198172	447201	431667	435328	258107	255904	272155	258524	278367	263796	456777	505065	460040	5.33	180.039
Caffeic acid 4-O-glucoside	Phenolic acids	Hydroxycinnamic acids	299031	280360	297579	110281	104040	1	348136	353091	327667	150734	133419	159094	679931	645094	644096	389021	382226	374087	1	1	1	51555.2	1	80685.5	6.08632	342.095
Caffeic acid ethyl ester	Phenolic acids	Hydroxycinnamic acids	1.73367e+06	1.52216e+06	1.68122e+06	355115	331330	346397	190823	131928	178182	290006	332539	309308	2.02439e+06	2.20629e+06	2.21945e+06	173686	160041	176462	209221	218028	209357	481780	407660	496276	6.8025	208.075
Caffeoyl glucose	Phenolic acids	Hydroxycinnamic acids	299031	280360	297579	110281	104040	1	348136	353091	327667	150734	133419	159094	679931	645094	644096	389021	382226	374087	1	1	1	51555.2	1	80685.5	6.08632	342.095
Caffeoyl tartaric acid	Phenolic acids	Hydroxycinnamic acids	387964	137917	151689	768693	772726	712449	532788	466810	473765	302457	282553	833857	83077.2	266738	247354	343903	359957	348672	234100	351327	371411	1253662	437746	799102	2.05167	312.047
Chicoric acid	Phenolic acids	Hydroxycinnamic acids	63364.5	69065.2	52883.4	539151	551978	529580	890043	927120	833021	1	63544.7	88881.3	83420.5	63748.7	50588.8	104783	94723.5	95964.9	519501	492661	505763	287223	285205	257736	9.68391	474.078
Cinnamic acid	Phenolic acids	Hydroxycinnamic acids	1.39941e+06	407322	294074	927909	743451	766353	1.3468e+06	1.10606e+06	1112959	684130	735849	707978	2.29122e+06	1.88888e+06	1.80555e+06	1.02804e+06	1.049e+06	1.05475e+06	482028	375341	454093	243850	282670	27784.7	3.66	148.053
Cinnamoyl glucose	Phenolic acids	Hydroxycinnamic acids	333129	269610	339161	1	582108	598905	439563	419903	611550	648133	645640	663803	402052	336544	344051	475956	487731	424231	487035	488700	482959	286144	474475	1	10.0464	310.101
Ferulic acid	Phenolic acids	Hydroxycinnamic acids	370449	291058	311465	377525	355390	361136	400346	428029	340173	381975	334096	262215	281035	277870	251390	432005	411344	410680	451496	408928	393705	437883	484174	225803	6.02	194.059
Ferulic acid 4-O-glucoside	Phenolic acids	Hydroxycinnamic acids	1.39978e+06	1.24817e+06	1.39839e+06	710311	740581	727568	1483459	1.43029e+06	1.29788e+06	759368	720793	716870	2.89464e+06	2.73635e+06	2.66429e+06	1.56371e+06	1.54728e+06	1.59164e+06	443400	428898	438769	270252	237667	349064	6.16667	356.11
Feruloyl glucose	Phenolic acids	Hydroxycinnamic acids	1.39978e+06	1.24817e+06	1.39839e+06	710311	740581	727568	1483459	1.43029e+06	1.29788e+06	759368	720793	716870	2.89464e+06	2.73635e+06	2.66429e+06	1.56371e+06	1.54728e+06	1.59164e+06	443400	428898	438769	270252	237667	349064	6.16667	356.11
Feruloyl tartaric acid	Phenolic acids	Hydroxycinnamic acids	74248.5	67642.2	59803.1	181533	176661	180704	104499	98915.3	100128	291108	279666	300289	106583	104113	101129	48090.5	55747.3	57403.3	274375	406641	388406	555696	623811	628033	11.855	326.069
Hydroxycaffeic acid	Phenolic acids	Hydroxycinnamic acids	10219363	15419214	11699233	17629236	15063554	6690331	12722548	12391571	6610248	10987674	12153950	10268428	6060803	4441405	4.07123e+06	12017427	12036052	11551313	5350025	5282324	5.49877e+06	6.27159e+06	3462607	6.34533e+06	1.53	196.036
Isoferulic acid	Phenolic acids	Hydroxycinnamic acids	370449	291058	311465	377525	355390	361136	400346	428029	340173	381975	334096	262215	281035	277870	251390	432005	411344	410680	451496	408928	393705	437883	484174	225803	6.02	194.059
m-Coumaric acid	Phenolic acids	Hydroxycinnamic acids	1.29312e+06	1.74017e+06	1.32967e+06	974847	753766	761084	1.16595e+06	1.01051e+06	982154	711996	738244	745325	2.06609e+06	1.63751e+06	1635271	944754	969946	954957	400165	397207	339746	83890.4	1	1	2.17	164.047
o-Coumaric acid	Phenolic acids	Hydroxycinnamic acids	1.29312e+06	1.74017e+06	1.32967e+06	974847	753766	761084	1.16595e+06	1.01051e+06	982154	711996	738244	745325	2.06609e+06	1.63751e+06	1635271	944754	969946	954957	400165	397207	339746	83890.4	1	1	2.17	164.047
p-Coumaric acid	Phenolic acids	Hydroxycinnamic acids	1.29312e+06	1.74017e+06	1.32967e+06	974847	753766	761084	1.16595e+06	1.01051e+06	982154	711996	738244	745325	2.06609e+06	1.63751e+06	1635271	944754	969946	954957	400165	397207	339746	83890.4	1	1	2.17	164.047
p-Coumaric acid 4-O-glucoside	Phenolic acids	Hydroxycinnamic acids	80985.5	211783	56300.2	138304	68583.2	86756.4	431935	322511	387832	116705	63308.5	24786.8	332717	323948	305160	319932	286946	388358	384753	179704	406867	260585	857486	300046	3.05875	326.098
p-Coumaric acid ethyl ester	Phenolic acids	Hydroxycinnamic acids	2.2108e+06	3.22798e+06	2.46762e+06	2.15331e+06	1.96944e+06	1930646	758206	425051	511258	1.81086e+06	1.73988e+06	1.90652e+06	1.91538e+06	1.8555e+06	2.07398e+06	2.42504e+06	2.46497e+06	2291405	402739	2.11094e+06	362622	1.54887e+06	252810	532544	5.07708	192.077
p-Coumaroyl glucose	Phenolic acids	Hydroxycinnamic acids	80985.5	211783	56300.2	138304	68583.2	86756.4	431935	322511	387832	116705	63308.5	24786.8	332717	323948	305160	319932	286946	388358	384753	179704	406867	260585	857486	300046	3.05875	326.098
p-Coumaroyl glycolic acid	Phenolic acids	Hydroxycinnamic acids	92910.1	89787.2	102068	1	75290.3	84219.8	87118.9	93621.8	100290	347618	302420	128609	70159.9	70028.9	79379.3	399988	421676	383990	460846	434614	506638	683588	688777	691262	11.0478	222.054
p-Coumaroyl malic acid	Phenolic acids	Hydroxycinnamic acids	528928	326648	857245	767364	672224	409931	1.28907e+06	1.19936e+06	1.42119e+06	1.05914e+06	726683	916391	777909	1.41899e+06	845056	878693	746538	972766	1.29983e+06	1.57153e+06	1.46721e+06	1	1.27888e+06	1.33429e+06	7.34	280.059
p-Coumaroyl tartaric acid	Phenolic acids	Hydroxycinnamic acids	299100	187684	184943	527438	483797	271199	448200	1	422505	631316	619751	633396	138557	1	69021.7	382156	404396	403068	920232	856561	892784	444936	434232	513566	2.02	296.053
p-Coumaroyl tyrosine	Phenolic acids	Hydroxycinnamic acids	375223	294216	303496	46075	31224.1	52632.1	228582	253164	244512	1	1	175596	389439	324025	316152	80847.4	34733.5	127690	1	1	1	685726	384458	629686	2.28105	327.117
p-Coumaroylquinic acid	Phenolic acids	Hydroxycinnamic acids	412656	564879	499727	196941	162682	152440	507048	461752	486058	222499	202867	220482	913709	914395	894667	491863	528068	526540	414759	414269	474918	870637	873254	898940	5.36	338.099
Rosmarinic acid	Phenolic acids	Hydroxycinnamic acids	389762	1	1	1.16253e+06	1.26439e+06	1.27596e+06	1.43802e+06	2.33784e+06	2.3366e+06	1.09193e+06	1.11561e+06	2275782	838097	1	841901	1.37493e+06	1.29529e+06	1.36965e+06	1.74141e+06	1.71332e+06	1.82837e+06	1.81355e+06	1.42565e+06	724238	2.04429	360.088
Schottenol ferulate	Phenolic acids	Hydroxycinnamic acids	76962.9	106741	92862	345969	480961	515736	141688	241762	159018	74765.4	293707	78556.2	140147	143512	177305	86599.7	92233.3	90018.9	115361	41982.5	71275.6	1	1	1	17.8776	590.427
Sinapic acid	Phenolic acids	Hydroxycinnamic acids	271473	563480	280623	557286	321485	297709	1472490	1.26249e+06	1.32545e+06	1.23063e+06	1.22597e+06	1.19974e+06	284461	148255	1	321852	320381	299716	729783	736678	919697	1.3248e+06	1300817	1.36076e+06	2.01	224.067
Sitosterol ferulate	Phenolic acids	Hydroxycinnamic acids	76962.9	106741	92862	345969	480961	515736	141688	241762	159018	74765.4	293707	78556.2	140147	143512	177305	86599.7	92233.3	90018.9	115361	41982.5	71275.6	1	1	1	17.8776	590.427
Stigmastanol ferulate	Phenolic acids	Hydroxycinnamic acids	526284	188997	96434.6	384580	763273	1	760849	1103929	398005	6481211	6.8068e+06	877423	866846	857084	803872	959028	1.12609e+06	435100	748037	1.10091e+06	1.0584e+06	130245	129885	103885	19.807	592.442
3-Feruloylquinic acid	Phenolic acids	Hydroxycinnamic acids	174747	140178	18817.1	39739.4	38527.7	40219	43394.5	37754.4	1	47791.2	49622.2	72427.7	1	75490.8	1	87959.2	82169.4	71890	176655	165053	233859	355443	408696	338543	10.4829	368.104
3-Sinapoylquinic acid	Phenolic acids	Hydroxycinnamic acids	97386.9	1	113564	125712	1	148349	87833.3	1	1	197435	204324	207811	219615	171341	181005	1	26558.5	30418.2	1	73925.3	44874.2	427566	461653	430937	9.98111	398.113
4-Feruloylquinic acid	Phenolic acids	Hydroxycinnamic acids	174747	140178	18817.1	39739.4	38527.7	40219	43394.5	37754.4	1	47791.2	49622.2	72427.7	1	75490.8	1	87959.2	82169.4	71890	176655	165053	233859	355443	408696	338543	10.4829	368.104
4-Sinapoylquinic acid	Phenolic acids	Hydroxycinnamic acids	97386.9	1	113564	125712	1	148349	87833.3	1	1	197435	204324	207811	219615	171341	181005	1	26558.5	30418.2	1	73925.3	44874.2	427566	461653	430937	9.98111	398.113
5-Feruloylquinic acid	Phenolic acids	Hydroxycinnamic acids	174747	140178	18817.1	39739.4	38527.7	40219	43394.5	37754.4	1	47791.2	49622.2	72427.7	1	75490.8	1	87959.2	82169.4	71890	176655	165053	233859	355443	408696	338543	10.4829	368.104
5-Sinapoylquinic acid	Phenolic acids	Hydroxycinnamic acids	97386.9	1	113564	125712	1	148349	87833.3	1	1	197435	204324	207811	219615	171341	181005	1	26558.5	30418.2	1	73925.3	44874.2	427566	461653	430937	9.98111	398.113
Sinapine	Phenolic acids	Hydroxycinnamic acids	358635	197197	1	1852973	1.86576e+06	1.99127e+06	2.09045e+06	308684	1	2.88275e+06	212489	196686	244843	215594	1	426923	473976	1	357226	343729	334598	320453	242654	241279	14.409	310.168
Verbascoside	Phenolic acids	Hydroxycinnamic acids	16450.2	1	11128.9	1	1	1	1	1	1	1	1	1	1	1	1	1	1	1	1	1	12100.8	10888.8	17291.5	1	12.444	624.22
3,4-Dihydroxyphenylacetic acid	Phenolic acids	Hydroxyphenylacetic acids	641931	1.32057e+06	823594	981080	627558	555187	646906	580098	598340	717444	654816	623750	747979	612814	526891	681623	748669	745648	669732	635390	689645	487359	634100	684159	1.41	168.044
4-Hydroxyphenylacetic acid	Phenolic acids	Hydroxyphenylacetic acids	6.14201e+06	6170283	5886430	5267089	4598711	4683286	5.62357e+06	4743733	4.76617e+06	4945237	4.66488e+06	4694533	6.93309e+06	5500088	5379405	5197109	5518634	5.40371e+06	108886	97391.6	118754	467719	450460	269265	2.6825	152.048
Homovanillic acid	Phenolic acids	Hydroxyphenylacetic acids	1.76203e+06	2.73952e+06	1900320	2.30099e+06	1.4716e+06	1.75928e+06	2.2008e+06	1.8435e+06	1.9391e+06	1.84269e+06	1.80724e+06	1.80343e+06	1062868	808649	686861	1.72201e+06	1.91806e+06	1.91399e+06	168956	110770	207334	236601	277561	208472	2.7375	182.062
Homoveratric acid	Phenolic acids	Hydroxyphenylacetic acids	11903.8	147003	27209.7	70337	44059.9	31388.4	57766.4	80875.2	73965.5	42574.6	34494.1	1	36445.8	29894.1	24074.4	23047.9	12434	1	25865.8	69519.5	26413.6	120480	152739	130688	5.90546	196.078
Methoxyphenylacetic acid	Phenolic acids	Hydroxyphenylacetic acids	1	1	318703	35346.7	1	34588.4	131710	109761	104642	126033	169163	157692	645420	649707	655314	24151.2	84277	109302	212085	167263	207451	544302	310519	256925	3.45619	166.063
Dihydro-p-coumaric acid	Phenolic acids	Hydroxyphenylpropanoic acids	1	1	318703	35346.7	1	34588.4	131710	109761	104642	126033	169163	157692	645420	649707	655314	24151.2	84277	109302	212085	167263	207451	544302	310519	256925	3.45619	166.063
Dihydrocaffeic acid	Phenolic acids	Hydroxyphenylpropanoic acids	1.76203e+06	2.73952e+06	1900320	2.30099e+06	1.4716e+06	1.75928e+06	2.2008e+06	1.8435e+06	1.9391e+06	1.84269e+06	1.80724e+06	1.80343e+06	1062868	808649	686861	1.72201e+06	1.91806e+06	1.91399e+06	168956	110770	207334	236601	277561	208472	2.7375	182.062
d-Viniferin	Stilbenes	Stilbenes	77887.8	51198.8	79647.2	91857.1	165908	140397	49845.9	162239	190333	193936	204765	202696	99388.7	162982	218778	35880.8	31567.3	116929	297797	312821	1	1	1	1	3.0375	454.139
e-Viniferin	Stilbenes	Stilbenes	77887.8	51198.8	79647.2	91857.1	165908	140397	49845.9	162239	190333	193936	204765	202696	99388.7	162982	218778	35880.8	31567.3	116929	297797	312821	1	1	1	1	3.0375	454.139
Pallidol	Stilbenes	Stilbenes	77887.8	51198.8	79647.2	91857.1	165908	140397	49845.9	162239	190333	193936	204765	202696	99388.7	162982	218778	35880.8	31567.3	116929	297797	312821	1	1	1	1	3.0375	454.139
Piceatannol 3-O-glucoside	Stilbenes	Stilbenes	901886	748167	846479	623053	625411	673575	916723	957642	960349	558302	569049	632331	1.43078e+06	1.45319e+06	1.4871e+06	699397	713803	666790	637076	643980	676085	482737	416142	384414	9.11	406.125
Pinosylvin	Stilbenes	Stilbenes	209823	771001	205761	325809	1	1	496999	449249	191934	397477	326252	1	747277	616520	699522	257635	219850	449982	353601	640702	302577	196198	301630	269066	7.73048	212.083
Pterostilbene	Stilbenes	Stilbenes	642980	644010	664729	456673	451807	441565	540830	556647	529761	328224	344207	351655	302013	356155	348484	311216	301627	312523	162625	630271	1	212694	223245	214539	12.7574	256.108
Resveratrol	Stilbenes	Stilbenes	48294.5	59685.4	52908.4	41654.8	54245.1	1	63071.4	45791.4	57240.9	51280.2	1	1	1	52944.3	62278.4	41456.2	47706.5	54450.2	1	15251.6	40790.6	198186	223458	205074	4.72105	228.079
Resveratrol 3-O-glucoside	Stilbenes	Stilbenes	119515	1	241305	380984	360460	380266	173670	1	182844	315794	324512	320561	301356	223114	206109	1	157448	1	938014	892142	929414	1	910658	724648	9.51842	390.13
Resveratrol 5-O-glucoside	Stilbenes	Stilbenes	119515	1	241305	380984	360460	380266	173670	1	182844	315794	324512	320561	301356	223114	206109	1	157448	1	938014	892142	929414	1	910658	724648	9.51842	390.13
Piceatannol	Stilbenes	Stilbenes	1.8736e+06	1.75774e+06	1.86246e+06	1.05721e+06	1.05131e+06	1.02315e+06	1.28487e+06	1.32481e+06	1	1.00979e+06	1	883754	1.02154e+06	970837	723953	803311	960858	940018	508784	522697	512381	552794	570225	532032	12.88	244.07

## Sheet: Correlatuion matrix Table S3
LEAVES
Correlations
		DPPH	ABTS	CUPRAC	FRAP	METAL CHELATING	PHOSPHOMOLYBDENUM	AChE	BChE	TYROSINASE	AMYLASE	GLUCOSIDASE
ANTHOCYANINS	Pearson's Correlation	0.24	0.09	-0.1	-0.38	0.27	0.17	-0.1	0.19	-0.34	0.43	-0.337
	Sign. (two tails)	0.46	0.78	0.75	0.23	0.4	0.59	0.76	0.56	0.28	0.16	0.284			negative correlation
	N	12	12	12	12	12	12	12	12	12	12	12
FLAVANOLS	Pearson's Correlation	-.581*	-0.54	-.856**	-.941**	-0.42	-.778**	0.14	.637*	0.56	-0.48	.581*			positive correlation
	Sign. (two tails)	0.05	0.07	0	0	0.18	0	0.65	0.03	0.06	0.11	0.048
	N	12	12	12	12	12	12	12	12	12	12	12
FLAVONOLS	Pearson's Correlation	0.085	0.075	-0.171	-0.215	0.08	0.088	-0.273	0.426	-0.014	-0.163	0.102
	Sign. (two tails)	0.792	0.817	0.595	0.502	0.805	0.785	0.391	0.167	0.965	0.612	0.751
	N	12	12	12	12	12	12	12	12	12	12	12
FLAVONES	Pearson's Correlation	-.673*	-.647*	-0.54	-0.361	0.005	-.627*	0.151	-0.162	0.505	-0.518	.650*
	Sign. (two tails)	0.016	0.023	0.07	0.249	0.989	0.029	0.64	0.615	0.094	0.085	0.022
	N	12	12	12	12	12	12	12	12	12	12	12
LIGNANS	Pearson's Correlation	.906**	.774**	.770**	0.48	0.198	.818**	-.587*	-0.05	-.840**	.705*	-.847**
	Sign. (two tails)	0	0.003	0.003	0.114	0.537	0.001	0.045	0.877	0.001	0.01	0.001
	N	12	12	12	12	12	12	12	12	12	12	12
LMW	Pearson's Correlation	-0.227	-0.258	-0.163	-0.123	-0.275	-0.243	0.386	0.051	0.251	-0.103	0.27
	Sign. (two tails)	0.477	0.419	0.612	0.704	0.388	0.447	0.215	0.875	0.431	0.751	0.396
	N	12	12	12	12	12	12	12	12	12	12	12
Ph. ACIDS	Pearson's Correlation	-0.092	-0.06	-0.249	-0.501	-0.04	-0.208	-0.397	0.362	0.254	-0.221	0.158
	Sign. (two tails)	0.776	0.853	0.435	0.097	0.901	0.517	0.201	0.248	0.425	0.489	0.624
	N	12	12	12	12	12	12	12	12	12	12	12
STILBENS	Pearson's Correlation	.729**	.582*	.601*	0.244	0.26	0.566	-.795**	-0.116	-.703*	.598*	-.716**
	Sign. (two tails)	0.007	0.047	0.039	0.444	0.415	0.055	0.002	0.721	0.011	0.04	0.009
	N	12	12	12	12	12	12	12	12	12	12	12
TOT. PHENOLIC CONTENT	Pearson's Correlation	.858**	.774**	.953**	.827**	.622*	.906**	-0.432	-0.409	-.814**	.659*	-.802**
	Sign. (two tails)	0	0.003	0	0.001	0.031	0	0.161	0.186	0.001	0.02	0.002
	N	12	12	12	12	12	12	12	12	12	12	12
TOTAL FLAVONOID CONTENT	Pearson's Correlation	0.291	0.108	0.573	.651*	0.408	0.549	-0.134	-.801**	-0.264	0.385	-0.202
	Sign. (two tails)	0.358	0.738	0.052	0.022	0.188	0.065	0.677	0.002	0.407	0.217	0.529
	N	12	12	12	12	12	12	12	12	12	12	12
** Correlation is significant with a P value < 0.01
* Correlation is significant with a P value < 0.05
ROOTS
Correlations
		DPPH	ABTS	CUPRAC	FRAP	METAL CHELATING	PHOSPHOMOLYBDENUM	AChE	BChE	TYROSINASE	AMYLASE	GLUCOSIDASE
ANTHOCYANINS	Pearson's Correlation	-0.116	-0.008	-0.117	-0.198	-0.019	0.086	-.702*	0.006	-0.373	.814**	-0.426
	Sign. (two tails)	0.719	0.98	0.718	0.538	0.953	0.791	0.011	0.984	0.233	0.001	0.167
	N	12	12	12	12	12	12	12	12	12	12	12			negative correlation
FLAVANOLS	Pearson's Correlation	0.242	0.228	0.177	0.262	-0.109	-0.366	0.312	-0.151	0.308	-.594*	0.57
	Sign. (two tails)	0.448	0.477	0.583	0.41	0.736	0.241	0.323	0.641	0.33	0.042	0.053			positive correlation
	N	12	12	12	12	12	12	12	12	12	12	12
FLAVONOLS	Pearson's Correlation	-0.024	0.05	-0.054	-0.1	0.19	-0.17	-0.359	-0.078	-0.263	0.26	-0.171
	Sign. (two tails)	0.941	0.877	0.868	0.758	0.554	0.597	0.251	0.809	0.41	0.414	0.595
	N	12	12	12	12	12	12	12	12	12	12	12
FLAVONES	Pearson's Correlation	0.377	0.54	0.444	0.361	-0.4	.582*	-0.333	-0.294	-0.281	.643*	0.071
	Sign. (two tails)	0.227	0.07	0.148	0.249	0.198	0.047	0.29	0.353	0.376	0.024	0.826
	N	12	12	12	12	12	12	12	12	12	12	12
LIGNANS	Pearson's Correlation	-0.236	-0.046	-0.178	-0.207	-0.342	-0.414	-0.56	-0.008	0.369	0.069	0.398
	Sign. (two tails)	0.459	0.887	0.58	0.518	0.276	0.181	0.059	0.98	0.237	0.832	0.2
	N	12	12	12	12	12	12	12	12	12	12	12
LMW	Pearson's Correlation	0.233	0.17	0.249	0.165	0.04	.622*	-0.053	-0.277	-0.507	.738**	-0.411
	Sign. (two tails)	0.467	0.598	0.436	0.609	0.901	0.031	0.869	0.383	0.093	0.006	0.184
	N	12	12	12	12	12	12	12	12	12	12	12
Ph. ACIDS	Pearson's Correlation	0.188	0.165	0.194	0.101	0.053	0.573	-0.278	-0.13	-0.438	.675*	-0.567
	Sign. (two tails)	0.559	0.608	0.545	0.754	0.87	0.051	0.382	0.688	0.155	0.016	0.055
	N	12	12	12	12	12	12	12	12	12	12	12
STILBENS	Pearson's Correlation	0.376	0.502	0.422	0.342	-.590*	0.277	-0.38	-0.57	0.176	0.437	0.348
	Sign. (two tails)	0.229	0.096	0.172	0.277	0.044	0.384	0.223	0.053	0.584	0.155	0.268
	N	12	12	12	12	12	12	12	12	12	12	12
TOT. PHENOLIC CONTENT	Pearson's Correlation	.933**	.960**	.944**	.938**	-.774**	.616*	0.373	-.875**	0.089	-0.067	.788**
	Sign. (two tails)	0	0	0	0	0.003	0.033	0.233	0	0.782	0.837	0.002
	N	12	12	12	12	12	12	12	12	12	12	12
TOTAL FLAVONOID CONTENT	Pearson's Correlation	.913**	.889**	.912**	.922**	-.708*	0.569	0.511	-.743**	0.289	-0.338	.746**
	Sign. (two tails)	0	0	0	0	0.01	0.054	0.089	0.006	0.363	0.283	0.005
	N	12	12	12	12	12	12	12	12	12	12	12
** Correlation is significant with a P value < 0.01
* Correlation is significant with a P value < 0.05
